# Supplementary material for: Genomic signals of local adaptation in Picea crassifolia
Source: BMC Plant Biol. 2023 Nov 3;23:534. doi: 10.1186/s12870-023-04539-7 (PMC10623705; doi:10.1186/s12870-023-04539-7)
Supplement: Supplementary file 1 — Additional file 1. Fifty-six environmental variables for 85 occurrence records (including 16 population locations) of Picea crassifolia. [file 12870_2023_4539_MOESM1_ESM.xlsx]

## Sheet: Sheet1
Additional file 1 | Fifty-six environmental variables for 85 occurrence records (including 16 population locations) of Picea crassifolia.
Species	Group	ID	Longitude	Latitude	altitude	Bio1 (Annual Mean Temperature)	Bio2 (Mean Diurnal Range (Mean of monthly) (max. temp-min. temp)))	Bio3 (Isothermality (Bio2/Bio7) (*100))	Bio4 (Temperature Seasonality (standard deviation * 100))	Bio5 (Maximum Temperature of Warmest Month)	Bio6 (Minimum Temperature of Coldest Month)	Bio7 (Temperature Annual Range (Bio5-Bio6))	Bio8 (Mean Temperature of Wettest Quarter)	Bio9 (Mean Temperature of Driest Quarter)	Bio10 (Mean Temperature of Warmest Quarter)	Bio11 (Mean Temperature of Coldest Quarter)	Bio12 (Annual Precipitation)	Bio13 (Precipitation of Wettest Month)	Bio14 (Precipitation of Driest Month)	Bio15 (Precipitation Seasonality (Coefficient of Variation))	Bio16 (Precipitation of Wettest Quarter)	Bio17 (Precipitation of Driest Quarter)	Bio18 (Precipitation of Warmest Quarter)	Bio19 (Precipitation of Coldest Quarter)	Srad1 (Solar radiation in January)	Srad2 (Solar radiation in February)	Srad3 (Solar radiation in March)	Srad4 (Solar radiation in April)	Srad5 (Solar radiation in May)	Srad6 (Solar radiation in June)	Srad7 (Solar radiation in July)	Srad8 (Solar radiation in August)	Srad9 (Solar radiation in September)	Srad10 (Solar radiation in October)	Srad11 (Solar radiation in November)	Srad12 (Solar radiation in December)	Vapr1 (Water vapor pressure in January)	Vapr2 (Water vapor pressure in February)	Vapr3 (Water vapor pressure in March)	Vapr4 (Water vapor pressure in April)	Vapr5 (Water vapor pressure in May)	Vapr6 (Water vapor pressure in June)	Vapr7 (Water vapor pressure in July)	Vapr8 (Water vapor pressure in August)	Vapr9 (Water vapor pressure in September)	Vapr10 (Water vapor pressure in October)	Vapr11 (Water vapor pressure in November)	Vapr12 (Water vapor pressure in December)	Wind1 (Wind speed in January)
Picea crassifolia	GS	1	102.52	35.2	2927	2.85347	14.1069	37.6855	810.459	19.3167	-18.1167	37.4333	11.5556	-7.75833	12.3139	-7.75833	547.333	112.167	1	91.7855	304.667	6	298.5	6	9230.33	11757.7	14157.5	17209.8	19325.8	19958	19474.7	18229	14702.8	11870	10053	8698.17	0.13	0.161667	0.263333	0.406667	0.628333	0.876667	1.04667	1.01667	0.795	0.506667	0.26	0.155	2.25
Picea crassifolia	GS	2	102.837	35.1217	2740	3.10521	13.4021	36.2707	812.685	19.45	-17.5	36.95	11.8125	-7.59583	12.5333	-7.59583	556.75	110.25	1	89.9277	305.75	6	297	6	9261.75	11737.2	13928	17010.2	19163	19812.5	19396.8	18044.8	14481.5	11645.8	9951.25	8613.75	0.14	0.1775	0.285	0.4375	0.6575	0.91	1.08	1.05	0.83	0.54	0.2825	0.1675	1.975
Picea crassifolia	GS	3	102.87	33.95	3544	1.60069	14.3764	41.4506	694.643	16.4167	-18.2667	34.6833	9.18056	-7.41389	9.76389	-7.41389	661.5	124.667	2	86.4497	352.333	12.8333	339.667	12.8333	8702.67	11029.5	13353.8	16216.7	18195.8	18663.2	18288.2	17168.5	13802.3	11127.8	9586.83	8288.33	0.13	0.171667	0.263333	0.398333	0.58	0.783333	0.93	0.9	0.72	0.48	0.248333	0.151667	2.61667
Picea crassifolia	GS	4	102.87	35.37	2369	4.63021	12.1146	33.0776	855.032	21.1	-15.525	36.625	13.6833	-6.625	14.5	-6.625	516	102.5	0	91.0899	287	4	277.25	4	9332.5	11846	14108.5	17229.5	19418	20035	19683	18260	14536.2	11707.2	9933	8653.75	0.1625	0.195	0.3125	0.4775	0.7275	1.0275	1.23	1.1875	0.9375	0.605	0.33	0.195	1.675
Picea crassifolia	GS	5	102.92	34.96	2962	2.92	14.1367	37.7785	797.377	19.18	-18.24	37.42	11.5	-7.54333	12.1867	-7.54333	567.4	111	1	89.3317	310.6	7.6	300.4	7.6	8951.2	11541.6	13987.8	16924.4	19020.4	19709.2	19315.4	17998	14402.8	11574.4	9843.4	8441.4	0.14	0.178	0.284	0.434	0.644	0.892	1.052	1.024	0.814	0.534	0.28	0.164	2.12
Picea crassifolia	GS	6	103.164	34.1244	2524	4.735	12.3133	35.8572	756.78	20.08	-14.26	34.34	12.8367	-5.23333	13.54	-5.23333	618.8	113	1	85.6596	323	8.2	310.8	8.2	8859.4	11169.6	13333.2	16205.6	18260	18848.8	18722.2	17486.4	13635.4	10935.4	9589.6	8321	0.17	0.218	0.336	0.498	0.714	0.962	1.096	1.064	0.874	0.6	0.328	0.202	2.04
Picea crassifolia	GS	7	103.203	33.6108	3250	2.43125	12.3167	37.3234	701.645	17	-16	33	10.1167	-6.7125	10.6833	-6.7125	670.75	121.5	2	84.1685	344	12	334	12	8785.5	10808.2	12978	15831.8	17799.5	18186.8	17871	16884.5	13496.5	10737.8	9547.25	8186.25	0.1575	0.2025	0.31	0.4525	0.64	0.8625	0.985	0.9525	0.785	0.5425	0.29	0.1825	2.375
Picea crassifolia	GS	8	103.34	34.5678	2840	3.38333	11.7875	34.1175	782.516	18.825	-15.725	34.55	11.8	-6.87917	12.5208	-6.87917	591.75	111.25	1	86.7368	315.75	7	301.75	7	9002.25	11391.8	13676.8	16484.2	18606.8	19375.8	18996.2	17703.2	13940	11135.8	9637.75	8393.25	0.16	0.2075	0.32	0.4775	0.6925	0.945	1.1025	1.075	0.8625	0.585	0.3175	0.19	2.15
Picea crassifolia	GS	9	103.391	34.6019	2555	4.23333	12.5208	35.0236	804.305	20.15	-15.6	35.75	12.7958	-6.375	13.5458	-6.375	580.75	109	1	86.4179	309.5	7.5	296.25	7.5	8867	11314	13696.8	16533.5	18663.2	19414.2	19106.2	17832.2	14013	11168.2	9565	8352.5	0.1675	0.2125	0.3325	0.4975	0.7175	0.9775	1.1375	1.1075	0.8925	0.61	0.33	0.1975	1.925
Picea crassifolia	GS	10	103.5	34.58	2648	4.44063	12.4021	34.6659	814.481	20.35	-15.425	35.775	13.0833	-6.31667	13.8333	-6.31667	581.5	109.25	1	86.3897	309.5	6.75	295	6.75	8938	11399	13640.2	16479	18627.8	19429	19049	17809.5	13889.8	11079.8	9616.75	8376.25	0.175	0.2175	0.3425	0.51	0.73	0.9975	1.16	1.13	0.915	0.62	0.3425	0.205	2
Picea crassifolia	GS	11	103.501	34.5772	2750	3.89688	12.1229	34.3413	806.052	19.65	-15.65	35.3	12.4917	-6.73333	13.225	-6.73333	586.25	109.75	1	86.2447	312	7.5	297.25	7.5	8929.25	11408	13645.8	16473.2	18611.8	19409.2	19035.2	17780.5	13898.2	11090.8	9608.5	8386	0.1675	0.2125	0.3325	0.4925	0.71	0.9675	1.1275	1.0975	0.8875	0.6025	0.3275	0.1975	2.125
Picea crassifolia	GS	12	103.501	34.93	2820	1.60833	11.0125	32.4608	790.464	16.95	-16.975	33.925	10.2458	-8.61667	10.9375	-8.61667	594.75	113.5	1	87.2842	319.5	8	309.5	8	8915.75	11402	13663	16694	18825.8	19443.2	18918.2	17689.2	14001.8	11173.8	9610.25	8372.5	0.1425	0.18	0.2925	0.44	0.6375	0.8825	1.0575	1.0375	0.8175	0.5425	0.2825	0.17	2.4
Picea crassifolia	GS	13	103.586	34.4653	2540	3.575	11.6367	33.887	783.055	18.92	-15.42	34.34	12.0167	-6.67333	12.7233	-6.67333	602.6	111.2	1	85.4179	315.8	7.8	303.8	7.8	8971.8	11323.6	13489.6	16338.8	18468	19183.8	18871.8	17637.4	13807.4	11020.2	9550.4	8315.6	0.168	0.216	0.338	0.498	0.71	0.962	1.122	1.092	0.884	0.604	0.328	0.198	2.12
Picea crassifolia	GS	14	103.7	35.36	2019	6.42188	11.9313	31.4808	914.93	23.8	-14.1	37.9	15.9458	-5.63333	17	-5.63333	473.5	96.75	0	88.3714	260.5	4	245.5	4	8870.5	11719.8	13983	16996.8	19323.2	20320.5	19959	18406.2	14300.8	11343.5	9640.25	8327.5	0.1925	0.24	0.3675	0.5475	0.8075	1.14	1.3775	1.3425	1.065	0.7	0.39	0.23	1.9
Picea crassifolia	GS	15	103.77	34.95	2657	3.36667	10.7056	31.1646	822.267	19.0667	-15.2833	34.35	12.2528	-7.38056	12.9833	-7.38056	561.833	106.833	1	86.9368	301.667	6.33333	288.833	6.33333	9097.67	11593.7	13804.3	16668.3	18861.2	19691.3	19204.7	17971.2	14029.5	11200.7	9653	8397	0.165	0.208333	0.325	0.483333	0.7	0.97	1.16667	1.14	0.9	0.6	0.323333	0.193333	2.26667
Picea crassifolia	GS	16	103.81	34.0567	2920	4.15312	11.1146	33.6047	760.623	19.125	-13.95	33.075	12.3583	-5.79583	13.075	-5.79583	642.5	113	2	82.3905	324.25	11	313.5	11	8652.75	10956.5	13082	15971	18051.2	18678.8	18516	17240	13376.5	10696.5	9226.5	8161	0.1825	0.2375	0.3575	0.52	0.725	0.975	1.1175	1.0875	0.895	0.625	0.345	0.2125	1.95
Picea crassifolia	GS	17	103.879	34.2267	3015	3.52604	10.7646	32.5958	769.62	18.525	-14.5	33.025	11.85	-6.52917	12.5667	-6.52917	638.5	113.25	2	82.8357	326	10.25	313	10.25	8739.25	11034	13215.5	16056.8	18189.8	18884.8	18592	17272.5	13368.2	10726.8	9214.75	8106	0.1775	0.2275	0.3475	0.5075	0.715	0.965	1.12	1.09	0.885	0.6125	0.335	0.2075	2.1
Picea crassifolia	GS	18	103.88	33.95	2352	6.18056	10.6222	31.8341	794.887	21.6	-11.7667	33.3667	14.5833	-4.27222	15.475	-4.27222	613.833	108.667	1.33333	82.6946	309.667	8.5	298.5	8.5	8764.5	10917	13092.5	15874.8	17997.2	18766.2	18730.3	17478.3	13358.3	10678.5	9269	8153.33	0.215	0.275	0.405	0.591667	0.815	1.09333	1.225	1.19667	0.998333	0.708333	0.405	0.251667	1.81667
Picea crassifolia	GS	19	104.02	34.99	2401	2.84583	10.395	30.9911	816.147	18.08	-15.46	33.54	11.66	-7.78667	12.4033	-7.78667	562	108.2	1	86.6654	302.4	6.8	289.4	6.8	9101.8	11533.4	13768	16658.6	18867.2	19762.4	19184	17742.4	14002.6	11160.6	9556.4	8367.2	0.164	0.21	0.328	0.486	0.702	0.974	1.194	1.164	0.91	0.606	0.326	0.194	2.3
Picea crassifolia	GS	20	104.21	33.92	2632	4.775	10.15	31.3501	779.664	19.725	-12.65	32.375	13.1833	-5.39167	13.9083	-5.39167	649.25	114	2.25	80.868	322.25	11.5	313	11.5	8520.25	10642.5	12844.2	15756.2	17888.5	18600.2	18336	17120.2	13168.2	10452.8	8924	7932.25	0.2175	0.2725	0.405	0.5925	0.81	1.0825	1.2325	1.2025	0.995	0.705	0.4025	0.2525	2.15
Picea crassifolia	GS	21	104.21	35.13	2095	5.89333	11.3967	31.5521	883.025	22.6	-13.52	36.12	15.1267	-5.69	16.2167	-5.69	499	97.8	1	85.7216	268	7	255	7	8830.4	11429.6	13911.4	16784	19104.6	20108.4	19795.2	18221.4	14029.4	11121.2	9493.2	8249.4	0.2	0.25	0.382	0.568	0.822	1.152	1.398	1.368	1.08	0.718	0.4	0.24	1.96
Picea crassifolia	GS	22	104.371	33.7848	1371	10.1983	10.6967	32.6714	789.648	25.68	-7.06	32.74	18.47	-0.146667	19.4667	-0.146667	559.2	106.4	1	85.0604	292.8	6	283	6	8748	10641.2	12902	15665.4	17879.6	18846.4	18722	17531.6	13065.6	10485.6	8929.4	7965	0.3	0.378	0.526	0.768	1.024	1.356	1.486	1.474	1.246	0.908	0.548	0.35	1.46
Picea crassifolia	GS	23	104.484	33.6051	1863	7.68854	9.84375	30.9555	781.633	22.65	-9.15	31.8	15.9875	-2.53333	16.8958	-2.53333	632.5	114	2.25	80.7182	317	12.5	306.25	12.5	8159.25	10023	12547.5	15460	17606.2	18468.2	18176.8	17035.2	12787	10178.5	8717.75	7640.75	0.275	0.345	0.4875	0.705	0.9475	1.25	1.405	1.3775	1.15	0.8325	0.4975	0.3175	1.625
Picea crassifolia	GS	24	105.72	33.73	1029	13.2906	9.48542	30.3532	801.933	28.675	-2.575	31.25	21.8458	3.04583	22.975	3.04583	661.75	131.25	3	82.9893	355	13	328.25	13	8794.5	10291.5	12937.2	15696.5	17946.8	19138.2	18853.8	17721.5	12844	10265	8413.75	7780	0.3925	0.465	0.635	0.9375	1.2875	1.6875	2.1375	2.04	1.6	1.12	0.695	0.445	1.4
Picea crassifolia	GS	25	106.26	33.62	1681	9.45937	7.46458	26.0996	772.214	23.775	-4.825	28.6	17.8958	-0.304167	18.875	-0.304167	746.5	138	5	78.2994	385	19.5	348.25	19.5	8726.5	10201.2	12872.5	15567.8	17717.5	19134.8	18888.5	17673.5	12831.5	10362.8	8306.25	7666	0.3475	0.4075	0.57	0.8325	1.1525	1.5125	1.9425	1.8525	1.425	0.985	0.6125	0.39	1.925
Picea crassifolia	GS	26	107.45	33.8736	1981	5.97917	7.74583	26.5493	792.132	20.3	-8.875	29.175	14.6583	-3.99583	15.6	-3.99583	794.5	141	6	74.6052	397	23.75	357	23.75	8990.25	10597.2	13153.8	15731.8	17939	19426.8	19047	17866	13341	10756.8	8522	8044.25	0.2775	0.3275	0.4775	0.7075	0.9825	1.3025	1.6275	1.595	1.2125	0.82	0.49	0.31	2.275
Picea crassifolia	QH	1	98.22	36.47	3930	0.228125	12.9396	34.2087	916.964	18.025	-19.8	37.825	11.1125	-10.3708	11.1125	-11.4	233.5	54.5	2.75	93.197	143.5	9.5	143.5	11.25	9704.75	12868.8	16386.2	20146	21831.5	22280.2	21853	20130.5	17318.5	14795.2	11306.2	9279	0.075	0.0875	0.115	0.18	0.3475	0.545	0.69	0.63	0.44	0.225	0.105	0.08	3.175
Picea crassifolia	QH	2	98.2475	36.3392	3735	0.570833	14.4208	38.4038	823.771	16.825	-20.725	37.55	9.9875	-9.35417	9.9875	-10.2042	517.75	111.5	1	95.4634	298.5	7	298.5	7.5	9646.5	12139.5	14727.8	17785.2	19615	19856.5	19499	18242.5	15378.8	12736.5	10782	9333.5	0.1	0.125	0.185	0.295	0.51	0.7325	0.8725	0.8375	0.645	0.38	0.175	0.11	2.475
Picea crassifolia	QH	3	98.48	36.92	2963	2.29375	14.0792	35.397	946.007	20.6	-19.175	39.775	13.475	-8.87917	13.475	-9.70417	204	47	1	97.4439	129	4.5	129	6	10017.8	13219	16697.2	20350.5	22082	22713	22509.8	20625.8	17674.2	14811.8	11419.2	9524	0.09	0.1	0.13	0.21	0.4	0.63	0.7725	0.71	0.5	0.26	0.13	0.0925	2.525
Picea crassifolia	QH	4	98.6633	37.0311	3100	2.1125	14.825	38.8591	827.238	18.7	-19.45	38.15	11.5667	-7.89167	11.5667	-8.72917	502.75	109.25	1.5	95.6279	290	7.5	290	7.5	9607	12215.8	14854	17824	19665.5	19973.2	19604.2	18399	15470.2	12762.2	10847.2	9275.75	0.105	0.135	0.1925	0.3125	0.54	0.775	0.9225	0.885	0.68	0.3975	0.1925	0.115	2.4
Picea crassifolia	QH	5	98.53	36.78	3474	0.873958	12.9354	33.5331	945.641	18.975	-19.6	38.575	12.05	-10.2542	12.05	-11.1542	220.5	52.75	1	100.476	141.5	3	141.5	5	10477	13450	16651	20212.8	21924.5	22553.5	22092.5	20336.8	17441.2	14762.2	11694.5	10074.8	0.0775	0.09	0.1175	0.1875	0.3725	0.5775	0.7275	0.6675	0.47	0.235	0.115	0.085	2.85
Picea crassifolia	QH	6	98.67	37.04	4045	-1.90333	12.1967	32.9629	900.46	15.32	-21.68	37	8.81333	-12.0967	8.81333	-13.3	295.8	68.6	1.6	98.8543	187	7	187	8.8	9354.8	12332.4	15964.6	19875.6	21699.4	22026.2	21258.2	19644.4	16924.6	14374.4	10822.6	8869.4	0.068	0.078	0.104	0.17	0.336	0.526	0.68	0.628	0.436	0.22	0.098	0.072	3.38
Picea crassifolia	QH	7	98.74	37.69	4051	-3.49333	13.83	36.0721	892.815	13.78	-24.56	38.34	7.13	-13.62	7.13	-14.8333	326.4	80.2	1	105.456	215.4	4	215.4	5.2	9872	12648.8	16161.6	19831.2	21788.4	22407.2	21405	19824.8	17183.2	14267.6	10847.8	9226.6	0.06	0.07	0.1	0.164	0.314	0.498	0.664	0.616	0.422	0.204	0.092	0.064	3.7
Picea crassifolia	QH	8	99.0229	37.3012	3410	-0.573333	14.7233	36.9561	927.21	17.42	-22.42	39.84	10.3	-11.38	10.3	-12.44	272.6	66	0	106.028	180	2	180	3	10043	13175	16566.2	20044	21842.6	22607	21858.2	20272.6	17362.2	14514.4	11358.2	9512.2	0.07	0.08	0.11	0.19	0.37	0.58	0.73	0.68	0.48	0.24	0.11	0.08	2.74
Picea crassifolia	QH	9	99.0833	36.3392	3580	-2.83021	12.8479	35.0316	868.621	13.95	-22.725	36.675	7.3875	-12.8375	7.3875	-13.9125	316.25	75.25	1	101.596	201.75	5.25	201.75	7.25	9575	12708	16027.2	19520.8	21244.8	21459	20741.8	19219.8	16673	14200	11196	9259.75	0.07	0.08	0.11	0.18	0.35	0.5375	0.695	0.645	0.455	0.235	0.1	0.07	3.5
Picea crassifolia	QH	10	99.67	34.56	4668	-6.2475	12.0883	33.5605	838.199	10.1	-25.92	36.02	3.63667	-15.7967	3.63667	-16.84	537	113.8	5.2	90.1417	306.6	18.4	306.6	20.8	8722.6	11520.4	14605.4	17981.6	19766.8	19620.4	18917	17684	15372.8	12882.4	10407.4	8525.8	0.08	0.1	0.14	0.22	0.37	0.54	0.662	0.618	0.494	0.29	0.13	0.08	4.14
Picea crassifolia	QH	11	99.81	35.5192	3580	-0.425	13.9567	37.7398	831.842	15.88	-21.1	36.98	9.24333	-10.3467	9.24333	-11.1267	378	89.8	1	102.055	235	4.4	235	5	9982.8	12768.6	15583	18772.2	20555.4	20729	20190.2	18795	15967.2	13375.6	11139.8	9565.4	0.08	0.1	0.138	0.228	0.436	0.65	0.81	0.764	0.558	0.302	0.138	0.088	2.84
Picea crassifolia	QH	12	100.06	35.79	3723	-0.951042	14.0688	37.7675	832.174	15.3	-21.95	37.25	8.725	-10.85	8.725	-11.6917	399.75	93.25	1	101.951	248.25	4	248.25	5	9872	12672.2	15461.8	18702.5	20546	20746	20256.5	18789.8	15942.8	13359.5	11155.5	9550	0.075	0.09	0.13	0.225	0.42	0.635	0.8025	0.7625	0.5475	0.295	0.13	0.085	3.125
Picea crassifolia	QH	13	100.56	34.7	3531	1.00104	14.4479	38.63	814.373	17.25	-20.15	37.4	10.3208	-8.81667	10.3208	-9.65	509	110.25	1.5	95.9373	294.5	7.5	294.5	7.5	9713.75	12222.8	14798.8	17840.5	19676.2	19856.8	19523.2	18328.8	15333.8	12782.8	10824.5	9320	0.1	0.125	0.1825	0.2925	0.5125	0.7375	0.8825	0.8475	0.65	0.38	0.1775	0.1075	2.3
Picea crassifolia	QH	14	100.58	35	3810	-1.10347	14.5847	38.7034	803.885	15.1167	-22.5667	37.6833	8.25556	-10.6028	8.25556	-11.4444	505.333	110.833	2	96.0024	295.667	8.33333	295.667	9	9504.33	12131.7	14792	17961.8	19820.5	20028.8	19545.2	18250.5	15403.2	12762.8	10601.3	9198.67	0.0883333	0.11	0.16	0.261667	0.463333	0.67	0.82	0.785	0.591667	0.338333	0.151667	0.0933333	2.83333
Picea crassifolia	QH	15	100.61	34.648	3462	0.570833	14.4208	38.4038	823.771	16.825	-20.725	37.55	9.9875	-9.35417	9.9875	-10.2042	517.75	111.5	1	95.4634	298.5	7	298.5	7.5	9646.5	12139.5	14727.8	17785.2	19615	19856.5	19499	18242.5	15378.8	12736.5	10782	9333.5	0.1	0.125	0.185	0.295	0.51	0.7325	0.8725	0.8375	0.645	0.38	0.175	0.11	2.475
Picea crassifolia	QH	16	100.65	34.69	3102	2.1125	14.825	38.8591	827.238	18.7	-19.45	38.15	11.5667	-7.89167	11.5667	-8.72917	502.75	109.25	1.5	95.6279	290	7.5	290	7.5	9607	12215.8	14854	17824	19665.5	19973.2	19604.2	18399	15470.2	12762.2	10847.2	9275.75	0.105	0.135	0.1925	0.3125	0.54	0.775	0.9225	0.885	0.68	0.3975	0.1925	0.115	2.4
Picea crassifolia	QH	17	100.68	34.34	4389	-3.17917	13.2783	37.1095	780.675	12.48	-23.3	35.78	5.93333	-12.22	5.93333	-13.1667	614.6	127.4	2.8	92.0373	347.4	13.2	347.4	14.2	9107.2	11629.8	14262.6	17431.8	19271.2	19191	18580	17481.2	14896	12430	10447	8826.4	0.088	0.112	0.168	0.266	0.442	0.624	0.758	0.718	0.572	0.338	0.156	0.096	2.86
Picea crassifolia	QH	18	100.796	34.7222	3410	1.06667	14.7083	38.9626	816.566	17.35	-20.4	37.75	10.3917	-8.77917	10.3917	-9.65	527.75	114.25	2	94.8761	303	9	303	9	9477.75	12173.8	14693.5	17748.5	19579.5	19831.8	19409.2	18286.5	15400	12609.8	10667.5	9179.75	0.1	0.13	0.1875	0.305	0.5275	0.7475	0.8975	0.8575	0.6575	0.3875	0.18	0.11	2.475
Picea crassifolia	QH	19	101.33	34.56	3800	-0.573333	14.54	39.5752	775.62	14.92	-21.82	36.74	8.31667	-9.97	8.31667	-10.74	614.6	126.8	2	92.3265	344.2	11	344.2	11	9153	11760.6	14297.8	17279	19177.6	19343.8	18887.8	17731	14897.8	12242.6	10401.4	8901.8	0.1	0.13	0.196	0.308	0.506	0.706	0.848	0.816	0.636	0.386	0.18	0.11	2.62
Picea crassifolia	QH	20	101.38	35.16	3797	-1.24667	14.7367	38.6992	806.339	14.92	-23.16	38.08	8.09667	-10.6667	8.09667	-11.76	556.8	119	2	93.9511	318.4	10	318.4	10	9203.6	11876	14547.6	17673.4	19596.4	19928.4	19450	18170.2	15216.2	12348.8	10314.6	8752.6	0.09	0.118	0.18	0.29	0.488	0.694	0.852	0.82	0.624	0.368	0.17	0.1	2.72
Picea crassifolia	QL	1	99.9	38.45	1592	-1.08542	13.8875	34.6758	948.664	17.525	-22.525	40.05	10.0667	-11.9208	10.0667	-13.2208	392.25	98	1	110.73	262.5	3.25	262.5	3.75	10204.2	13172.2	16424.8	19965	22086.2	22874.2	22019.8	20441.2	17511	14176	11045.2	9306.25	0.08	0.09	0.1325	0.23	0.3875	0.64	0.7975	0.77	0.5475	0.2875	0.1425	0.09	2.025
Picea crassifolia	QL	2	99.94	38.33	4492	-5.61	11.95	33.0849	869.457	11.22	-24.9	36.12	4.95667	-15.2667	4.95667	-16.4133	454.4	107.2	1.6	102.746	291.8	7.8	291.8	7.8	9154.8	11925.2	15289	19326.6	21494.2	21886.2	20648.2	19251.6	16754.2	13393.6	9811.6	8445.2	0.06	0.07	0.1	0.176	0.308	0.484	0.682	0.644	0.44	0.222	0.098	0.062	3.92
Picea crassifolia	QL	3	100.21	38.2	2825	0.527083	15.0208	36.085	968.393	19.45	-22.175	41.625	11.7042	-11.2417	11.7042	-12.0708	387	95.25	1	109.691	254.5	3.5	254.5	3.75	10088.2	13104.5	16524.2	19879.8	21997	23050.2	22200.8	20498.2	17547.5	14176.8	11064.2	9288.5	0.08	0.095	0.1375	0.2425	0.4125	0.675	0.85	0.8125	0.58	0.3075	0.15	0.0975	2
Picea crassifolia	QL	4	100.24	38.12	4179	-4.93167	11.6	32.1144	879.907	11.86	-24.26	36.12	5.64667	-14.85	5.64667	-15.9933	455.8	106.2	2	103.208	290.8	7.6	290.8	7.6	9256.2	12134.4	15481.6	19298.2	21426.6	21975	20787.6	19232	16636.4	13500.4	10210.8	8372	0.06	0.07	0.106	0.186	0.326	0.514	0.714	0.674	0.466	0.236	0.106	0.068	4.08
Picea crassifolia	QL	5	100.267	38.5333	1542	-0.551042	13.7021	34.6872	934.881	17.75	-21.75	39.5	10.5208	-11.0708	10.5208	-12.4583	399	97	1	108.714	262.5	4	262.5	4	10097.8	13042.5	16306.5	19813.8	21975.2	22745	21797.5	20140.8	17385	14054	10890.2	9177.75	0.08	0.09	0.13	0.23	0.385	0.6275	0.815	0.775	0.545	0.29	0.14	0.09	2.225
Picea crassifolia	QL	6	100.27	38.2261	3110	-0.345	14.44	36.3172	923.685	17.66	-22.1	39.76	10.4367	-11.0567	10.4367	-12.2767	403.4	97.2	1	108.454	263.6	4	263.6	4	9948	12919	16272.6	19765	21867.6	22787.8	21906	20225.6	17327.6	14046	10866.4	9208.2	0.076	0.088	0.128	0.226	0.388	0.628	0.816	0.776	0.546	0.288	0.138	0.088	2.38
Picea crassifolia	QL	7	100.283	38.4	4179	-4.76979	11.7146	31.6169	906.881	12.75	-24.3	37.05	6.19167	-14.6125	6.19167	-16.1042	445.25	105.25	1	104.938	288	5.25	288	5.75	9539	12284.5	15500.8	19382	21565	22047.8	20936.5	19500.2	16927.8	13690.8	10393.8	8668	0.06	0.0725	0.11	0.1925	0.3275	0.525	0.725	0.685	0.4725	0.2425	0.11	0.07	3.85
Picea crassifolia	QL	8	100.308	38.1735	2865	0.0656251	14.3896	35.7714	938.528	18.35	-21.875	40.225	10.9708	-10.8708	10.9708	-12.0917	399	96.5	1	108.023	259.25	4	259.25	4	9811.75	12850.8	16311.8	19780.2	21909.5	22959.5	22017	20310.2	17432	14053.2	10866	9120	0.08	0.09	0.135	0.2375	0.405	0.66	0.845	0.805	0.57	0.3025	0.1475	0.095	2.575
Picea crassifolia	QL	9	100.43	38.48	2618	1.16562	14.5146	34.703	987.151	20.55	-21.275	41.825	12.75	-11.1792	12.75	-11.5083	379	90.5	2	105.845	243.5	6	243.5	6	9383.25	12426.2	16146.8	19872.8	22065.8	22951.8	22013	20320	17397.8	13980.2	10493.5	8515	0.09	0.1	0.15	0.255	0.42	0.6925	0.8775	0.8375	0.595	0.3225	0.1625	0.1075	2.35
Picea crassifolia	QL	10	100.617	38.35	4220	-0.539583	12.7042	32.4909	944.173	17.725	-21.375	39.1	10.6583	-11.1583	10.6583	-12.575	418	97.75	1	106.344	268	4	268	4	10003.8	12941.5	16097.8	19658.5	21825.8	22486.5	21478	19922.8	17052.8	13873.8	10846.2	9108.75	0.08	0.0925	0.1375	0.2425	0.4	0.6575	0.8575	0.81	0.575	0.3075	0.1525	0.0975	2.175
Picea crassifolia	QL	11	100.81	38.43	2308	2.93583	14.865	35.1252	997.618	22.18	-20.14	42.32	14.5	-9.92333	14.5	-9.92333	333.4	76.2	1.8	101.519	207	5.8	207	5.8	9411.6	12469.4	16078.4	19753.6	22070.2	23135.2	22212.8	20385.8	17474.8	13937.2	10556.8	8492	0.1	0.11	0.17	0.28	0.454	0.76	0.96	0.9	0.65	0.36	0.19	0.12	2.22
Picea crassifolia	QL	12	101	38.92	2622	2.30833	14.0292	33.4024	1010.3	22.15	-19.85	42	14.2833	-9.82083	14.2833	-10.5542	312.5	72.75	1.25	103.792	199.25	4.75	199.25	4.75	9464.75	12500.8	16127.2	19858.2	22177.8	22930.8	21962.2	20382.5	17443.8	13895.2	10516.2	8637	0.09	0.1025	0.15	0.2525	0.4	0.6725	0.8775	0.8225	0.58	0.32	0.165	0.1075	2.675
Picea crassifolia	QL	13	101.08	38.78	2645	6.53021	14.6938	33.0755	1080.15	27.3	-17.125	44.425	19.1625	-6.65833	19.1625	-7.34583	210.5	50	1	99.6135	131	3.75	131	3.75	9415.25	12548.8	16256	19974.8	22388.2	23491	22677.2	20975.8	17945.5	14045.2	10573.8	8553.25	0.12	0.13	0.195	0.31	0.49	0.84	1.05	0.98	0.71	0.4	0.22	0.15	2.175
Picea crassifolia	QL	14	101.141	36.7433	2870	2.46562	14.3146	37.0361	867.593	19.5	-19.15	38.65	12.4333	-8.6375	12.4333	-8.8875	436.25	99.75	1	100.328	263.5	4.25	263.5	4.25	9793.25	12787.8	15660.2	18899.5	20927.8	21630.2	20910	19375.5	16267	13222	10602	9059.75	0.1	0.1175	0.1775	0.3025	0.525	0.8075	1.005	0.9625	0.71	0.395	0.1925	0.12	2.325
Picea crassifolia	QL	15	101.15	36.75	2775	2.62187	14.4188	37.1856	867.162	19.7	-19.075	38.775	12.575	-8.47917	12.575	-8.72917	436.25	99.75	1	100.126	263	4.25	263	4.25	9740.5	12769.2	15634.2	18895	20935.5	21637.5	20903	19386	16246	13210.2	10589.2	9031.75	0.1	0.12	0.18	0.3075	0.5275	0.8175	1.0175	0.9675	0.7175	0.3975	0.195	0.12	2.25
Picea crassifolia	QL	16	101.2	36.63	3005	1.99167	13.9917	36.4601	868.624	18.85	-19.525	38.375	11.9833	-8.63333	11.9833	-9.3625	451.5	102.75	1	99.411	270	5	270	5	9663.75	12567.2	15498.2	18771.8	20800.5	21530.8	20720.2	19120.5	16015.5	13079.8	10570.2	8909.75	0.0925	0.1125	0.1725	0.2975	0.52	0.79	0.99	0.95	0.7	0.3875	0.1875	0.1175	2.475
Picea crassifolia	QL	17	101.24	38.45	2757	0.854167	13.4875	33.1586	979.976	19.8	-20.875	40.675	12.3875	-10.6042	12.3875	-11.7708	359.25	81	2	99.7939	220.25	7	220.25	7	9282.25	12410.8	15960.5	19605	21899.5	22870.2	21946.2	20162	17334	13762.2	10407	8470.25	0.09	0.1	0.1575	0.26	0.42	0.6975	0.91	0.8575	0.61	0.3375	0.17	0.11	2.6
Picea crassifolia	QL	18	101.27	36.91	3220	0.176667	13.21	35.264	852.302	16.84	-20.62	37.46	10.0533	-9.71667	10.0533	-10.9167	479	106	1	98.9839	285.4	5	285.4	5	9959.2	12766	15540.6	18791.2	20891.8	21572	20740.6	19130.8	16053.6	13104.8	10697.2	9116.2	0.09	0.11	0.166	0.286	0.496	0.76	0.964	0.92	0.674	0.374	0.178	0.112	2.12
Picea crassifolia	QL	19	101.41	38.1	2820	0.0458333	14.1333	35.179	931.571	18.25	-21.925	40.175	10.9333	-12.0083	10.9333	-12.0083	410.75	90.25	1	99.4765	249	5	249	5	9673.75	12677	15801.2	19388.2	21628	22483.2	21476.2	19844.2	17032.5	13596.2	10498	8720	0.09	0.105	0.16	0.275	0.4425	0.7175	0.935	0.8775	0.6325	0.3525	0.175	0.11	2.775
Picea crassifolia	QL	20	101.68	36.92	2561	3.64167	13.7542	35.5635	877.803	20.875	-17.8	38.675	13.475	-7.60417	13.6958	-7.89583	421	94.25	0	98.4164	246.75	2.25	246.5	2.25	9768.75	12771.2	15544.8	18777.2	20955.8	21946	21084.5	19402	16248.2	13017	10581.2	9013.75	0.115	0.1375	0.21	0.35	0.575	0.8925	1.11	1.06	0.79	0.455	0.2325	0.1425	2
Picea crassifolia	QL	21	101.74	37.37	2886	0.803333	14.68	36.8847	885.732	18.22	-21.58	39.8	10.97	-10.7967	10.97	-10.7967	476.8	102	1	95.924	277	6	277	6	9490.6	12683.6	15676.4	18924.8	21185.8	22113.2	21286.2	19484.2	16558.4	13196.2	10545.6	8565.4	0.1	0.12	0.188	0.31	0.51	0.794	1.012	0.962	0.712	0.402	0.2	0.124	2.46
Picea crassifolia	QL	22	101.817	37.0333	2651	1.78125	12.975	34.4162	867.2	18.6	-19.1	37.7	11.7333	-8.29167	11.7333	-9.6	457.75	98	1	96.5528	266.5	5	266.5	5	9536.25	12543.5	15362.8	18733	20936	21740.5	21008.5	19253	16238.8	12995.8	10518.8	8689.25	0.11	0.13	0.2025	0.3375	0.55	0.8525	1.0675	1.0225	0.7625	0.4375	0.22	0.1375	2.275
Picea crassifolia	QL	23	101.91	37.16	4025	-3.18229	11.1229	32.2175	829.402	12.75	-21.775	34.525	6.72083	-13.3292	6.72083	-13.6542	543.5	115.5	3.75	94.0312	318.5	12.75	318.5	12.75	8749.75	11759.5	14825.2	18399.5	20647.5	21078.5	20066.5	18408	15749.5	12513.5	9846.75	7960.5	0.08	0.1	0.16	0.2625	0.43	0.6475	0.8575	0.82	0.6025	0.34	0.1575	0.0975	3.65
Picea crassifolia	QL	24	101.96	38.24	1988	4.1175	14.635	35.3503	973.255	22.86	-18.54	41.4	15.1633	-8.55	15.3433	-8.55	240.6	55	1	93.7769	140.8	4	140.6	4	9528	12670.4	15885.2	19508.4	21911.4	22936.2	22137.2	20422.8	17306.8	13720.2	10592.2	8840.6	0.12	0.13	0.2	0.33	0.52	0.87	1.104	1.03	0.75	0.428	0.23	0.15	2.1
Picea crassifolia	QL	25	102	37.2666	2684	0.725	12.8	34.0625	875.242	17.775	-19.8	37.575	10.9167	-9.375	10.9167	-10.6875	449.25	96.5	1	97.1285	263.75	5	263.75	5	9880.5	12864.5	15621.5	18793.5	21048.8	21980	21118.2	19378.5	16390	12948.8	10628	8975.75	0.1075	0.125	0.195	0.32	0.52	0.805	1.0225	0.975	0.7275	0.4175	0.21	0.1275	2.075
Picea crassifolia	QL	26	102.06	37.87	2242	2.92583	14.445	35.4559	940.673	21.7	-19.04	40.74	13.9767	-9.26333	13.9767	-9.26333	328.2	72	0.6	96.009	193	3.6	193	3.6	9908.6	12874.4	15895.6	19177.8	21518	22433.4	21537.4	20028.2	16982	13496	10716.4	9055.6	0.114	0.13	0.2	0.326	0.52	0.846	1.074	1.01	0.746	0.426	0.226	0.142	1.96
Picea crassifolia	QL	27	102.13	37.28	3180	-0.716667	12.6625	34.9542	839.111	15.725	-20.5	36.225	9.1875	-11.1667	9.1875	-11.4917	470.25	102.5	1	97.1006	277.75	5.25	277.75	5.25	9546.25	12556.8	15293	18624.2	20888.2	21744.2	20667.8	19075.8	16147.2	12758.2	10348.2	8745.25	0.0975	0.1175	0.185	0.3025	0.49	0.745	0.96	0.92	0.685	0.3925	0.1925	0.1175	2.975
Picea crassifolia	QL	28	102.15	36.85	3931	1.50729	12.5938	34.8856	838.775	17.475	-18.625	36.1	11.2167	-9.39167	11.2167	-9.39167	459.75	101.25	1	96.9548	269.75	5.25	269.75	5.25	9261.5	12298.5	15111.8	18429.5	20681.2	21448.5	20555.2	18934.8	15826.5	12690.5	10249.5	8513.25	0.11	0.13	0.21	0.3425	0.5525	0.8325	1.045	1.005	0.755	0.4425	0.2225	0.1325	2.45
Picea crassifolia	QL	29	102.151	37.1725	2600	2.3	12.7542	33.8526	880.288	19.5	-18.175	37.675	12.5917	-9.16667	12.5917	-9.16667	404	86.75	0	97.5083	236.5	2.25	236.5	2.25	9917	12874.2	15601	18716.8	20989	21942	21161.2	19385.2	16266	12950	10688.8	8992.25	0.1175	0.1375	0.2175	0.35	0.5675	0.875	1.0975	1.0475	0.79	0.4575	0.2375	0.1475	1.825
Picea crassifolia	QL	30	102.268	37.0262	3243	0.646875	11.0312	31.2928	861.06	17	-18.25	35.25	10.7708	-9.0375	10.7708	-10.475	452.5	98	1	97.5483	267.5	5	267.5	5	9758.25	12643	15259.8	18496	20744.5	21416.8	20616.5	18891.8	15832.8	12722.2	10491.8	8840	0.11	0.1325	0.205	0.3375	0.5425	0.825	1.0425	1.0025	0.755	0.44	0.2225	0.135	2.1
Picea crassifolia	QL	31	102.268	37.0262	3243	0.646875	11.0312	31.2928	861.06	17	-18.25	35.25	10.7708	-9.0375	10.7708	-10.475	452.5	98	1	97.5483	267.5	5	267.5	5	9758.25	12643	15259.8	18496	20744.5	21416.8	20616.5	18891.8	15832.8	12722.2	10491.8	8840	0.11	0.1325	0.205	0.3375	0.5425	0.825	1.0425	1.0025	0.755	0.44	0.2225	0.135	2.1
Picea crassifolia	QL	32	102.39	36.93	2863	1.185	10.5967	30.5198	857.911	17.36	-17.36	34.72	11.2867	-9.9	11.2867	-9.9	438	95.8	0.4	97.5174	258.2	3.6	258.2	3.6	9776.2	12704.8	15184.2	18403.6	20654.4	21391	20486.8	18853.8	15771.6	12564.6	10419.6	8872.6	0.116	0.136	0.218	0.348	0.56	0.848	1.064	1.03	0.78	0.458	0.236	0.142	2.04
Picea crassifolia	QL	33	102.4	37.5	2825	-0.267708	11.6021	32.6115	864.062	16.15	-19.425	35.575	9.9875	-10.2	9.9875	-11.3	424.25	92.5	1	98.9045	256.75	5	256.75	5	9837.25	12893.8	15472.8	18707.8	21026.8	21662.2	20656.8	19038	16250.5	13037.2	10588.2	8866	0.105	0.12	0.195	0.3125	0.4975	0.7675	0.99	0.9475	0.7075	0.4075	0.205	0.1275	2.325
Picea crassifolia	QL	34	102.41	37.02	2697	2.89583	11.305	31.1414	892.973	19.84	-16.46	36.3	13.35	-8.73333	13.35	-8.73333	372	82.2	0	98.7832	221.4	2	221.4	2	9900.2	12965.2	15491.2	18557.2	20854.6	21782	20971.2	19273.2	16175.8	12858.2	10583	8973.2	0.124	0.148	0.23	0.372	0.592	0.908	1.134	1.094	0.828	0.488	0.252	0.156	1.78
Picea crassifolia	QL	35	102.48	36.97	2513	3.03229	11.2313	31.0437	890.014	19.925	-16.25	36.175	12.7542	-8.54583	13.4833	-8.54583	371	82	0	98.3499	220.75	2.25	219	2.25	9759.5	12848.2	15315.2	18510.8	20809.5	21885	20959	19200.8	16077.2	12734	10531.2	8918.75	0.1275	0.1475	0.2325	0.375	0.595	0.905	1.1325	1.0925	0.83	0.4925	0.2575	0.1575	1.825
Picea crassifolia	QL	36	102.533	37.3667	2653	-0.511458	10.3646	30.1956	869.248	15.725	-18.6	34.325	9.90417	-11.5042	9.90417	-11.5042	428	93.75	1	98.481	257.75	5	257.75	5	9716.75	12595.8	15157.5	18571.2	20874.2	21556	20572.2	18987.8	16037.5	12918.5	10421	8774.75	0.1075	0.1275	0.1975	0.3175	0.5075	0.7675	0.99	0.95	0.715	0.4175	0.2075	0.13	2.425
Picea crassifolia	QL	37	102.64	37.92	1543	7.47083	13.335	32.1791	1026.11	26.8	-14.64	41.44	19.03	-5.96	19.4933	-5.96	177.4	40.8	1.4	84.6134	98.4	5.6	98	5.6	9064.2	12150.8	15682.8	19209	21723.2	22802.4	21774.2	20224.6	17087.4	13514.8	10394.6	8173.2	0.14	0.16	0.24	0.38	0.6	0.99	1.258	1.2	0.88	0.51	0.28	0.18	2.04
Picea crassifolia	QL	38	102.89	37.47	2086	5.24917	12.8117	32.1574	981.992	24.3	-15.54	39.84	15.7933	-7.39	16.93	-7.39	258.2	59	1	93.2569	151	4	149.4	4	9413.8	12568.4	15406.8	18760.4	21217.8	22346.2	21382.2	19740.4	16448.8	13104.2	10361.8	8376.4	0.134	0.156	0.238	0.374	0.586	0.928	1.168	1.138	0.852	0.5	0.268	0.168	2.1
Picea crassifolia	QL	39	102.36	37.13	2056	2.3	12.7542	33.8526	880.288	19.5	-18.175	37.675	12.5917	-9.16667	12.5917	-9.16667	404	86.75	0	97.5083	236.5	2.25	236.5	2.25	9917	12874.2	15601	18716.8	20989	21942	21161.2	19385.2	16266	12950	10688.8	8992.25	0.1175	0.1375	0.2175	0.35	0.5675	0.875	1.0975	1.0475	0.79	0.4575	0.2375	0.1475	1.825
[truncated: 11 more columns]
