# Supplementary material for: Genomic signals of local adaptation in Picea crassifolia
Source: BMC Plant Biol. 2023 Nov 3;23:534. doi: 10.1186/s12870-023-04539-7 (PMC10623705; doi:10.1186/s12870-023-04539-7)
Supplement: Supplementary file 5 — Additional file 5. Environmental associated loci (EALs) identified using RDA. [file 12870_2023_4539_MOESM5_ESM.xlsx]

## Sheet: Sheet1
Additional file 5 | Environmental associated loci (EALs) identified using RDA (axis: the first three constraint axes of SNP loading; SNP: EAL location information in the reference genome; the five columns in the middle of the table represent the correlation coefficients between each environmental variable and each EAL; predictor: the environmental variable most closely associated with each EAL; c…
ID	SNP	Axis	Loading	Alt	Bio4	Bio13	Bio14	Wind2	predictor	correlation	GS	QH	QL
1	comp82110_c1_seq1.3_G	1	-0.100287	0.249988	0.223585	-0.531106	0.215127	0.361591	Bio13	0.531106
2	comp48924_c0_seq1.27_A	1	-0.0813488	0.227445	0.276454	-0.427647	0.182964	0.355571	Bio13	0.427647
3	comp44514_c0_seq2.38_A	1	-0.0883407	0.379959	0.102089	-0.332201	0.191977	0.32644	Alt	0.379959
4	comp42519_c0_seq1.41_A	1	-0.0873953	0.298979	0.303291	-0.475536	0.118346	0.409931	Bio13	0.475536
5	comp82100_c0_seq2.42_T	1	-0.0923925	0.287249	0.261369	-0.49216	0.152315	0.375227	Bio13	0.49216
6	comp76492_c0_seq1.45_T	1	-0.0816689	0.20535	0.20936	-0.429907	0.185481	0.31566	Bio13	0.429907		1
7	comp76512_c0_seq1.54_A	1	-0.0954065	0.149465	0.207018	-0.506989	0.292113	0.30142	Bio13	0.506989
8	comp75379_c0_seq1.61_A	1	-0.0816689	0.20535	0.20936	-0.429907	0.185481	0.31566	Bio13	0.429907		1
9	comp91343_c1_seq2.62_T	1	-0.0863621	0.345576	0.0489082	-0.296307	0.240155	0.282512	Alt	0.345576
10	comp87028_c0_seq1.63_C	1	-0.0816689	0.20535	0.20936	-0.429907	0.185481	0.31566	Bio13	0.429907		1
11	comp93137_c0_seq2.67_T	1	-0.106716	0.347825	0.223891	-0.513787	0.214104	0.430521	Bio13	0.513787		1
12	comp87970_c0_seq1.73_A	1	-0.0987878	0.240531	0.248306	-0.529904	0.216635	0.373901	Bio13	0.529904
13	comp95636_c5_seq1.74_A	1	-0.100655	0.253088	0.25803	-0.529848	0.2286	0.389042	Bio13	0.529848		1
14	comp74646_c0_seq1.77_T	1	-0.0779317	0.253088	0.163035	-0.399604	0.12179	0.305692	Bio13	0.399604		1
15	comp100778_c0_seq1.80_A	1	-0.0816689	0.20535	0.20936	-0.429907	0.185481	0.31566	Bio13	0.429907		1
16	comp93534_c0_seq1.82_C	1	-0.080191	0.285261	0.164769	-0.355285	0.179312	0.360751	Wind2	0.360751
17	comp69091_c1_seq1.85_G	1	-0.0838086	0.197116	0.264	-0.421379	0.247794	0.382821	Bio13	0.421379
18	comp49040_c0_seq1.87_T	1	-0.0829634	0.199082	0.155197	-0.438297	0.178973	0.244628	Bio13	0.438297
19	comp89588_c0_seq2.90_A	1	-0.0846208	0.43949	0.140377	-0.385876	0.0206666	0.342025	Alt	0.43949
20	comp92758_c1_seq3.92_G	1	-0.100655	0.253088	0.25803	-0.529848	0.2286	0.389042	Bio13	0.529848		1
21	comp80077_c0_seq1.94_G	1	-0.109198	0.465227	0.294773	-0.514429	0.142737	0.507012	Bio13	0.514429
22	comp91885_c0_seq1.94_C	1	-0.0963394	0.30583	0.296395	-0.501922	0.175603	0.431204	Bio13	0.501922
23	comp94377_c2_seq2.95_G	1	-0.0812383	0.213804	0.222423	-0.4473	0.150598	0.313584	Bio13	0.4473
24	comp94789_c0_seq3.95_G	1	-0.0863541	0.197125	0.293129	-0.514315	0.152315	0.353882	Bio13	0.514315
25	comp76304_c0_seq1.100_A	1	-0.0816689	0.20535	0.20936	-0.429907	0.185481	0.31566	Bio13	0.429907		1
26	comp69091_c1_seq1.102_T	1	-0.0816689	0.20535	0.20936	-0.429907	0.185481	0.31566	Bio13	0.429907		1
27	comp95849_c3_seq1.102_T	1	-0.100655	0.253088	0.25803	-0.529848	0.2286	0.389042	Bio13	0.529848		1
28	comp42798_c0_seq1.107_C	1	-0.0816689	0.20535	0.20936	-0.429907	0.185481	0.31566	Bio13	0.429907		1
29	comp92564_c0_seq1.107_A	1	0.0844352	-0.207087	-0.31147	0.481543	-0.17256	-0.379453	Bio13	0.481543
30	comp89573_c0_seq1.108_T	1	-0.0936347	0.198057	0.202164	-0.443064	0.311594	0.361516	Bio13	0.443064
31	comp92952_c0_seq1.109_T	1	-0.0816021	0.181033	0.100115	-0.458523	0.134997	0.215756	Bio13	0.458523
32	comp50505_c0_seq1.110_T	1	-0.0808764	0.240471	0.0276526	-0.314009	0.251821	0.250046	Bio13	0.314009
33	comp92136_c0_seq1.111_A	1	-0.0816689	0.20535	0.20936	-0.429907	0.185481	0.31566	Bio13	0.429907		1
34	comp92564_c0_seq1.113_A	1	0.100655	-0.253088	-0.25803	0.529848	-0.2286	-0.389042	Bio13	0.529848
35	comp97764_c0_seq1.115_A	1	-0.0971642	0.294108	0.217057	-0.50221	0.17256	0.379453	Bio13	0.50221		1
36	comp102904_c0_seq1.116_T	1	-0.100655	0.253088	0.25803	-0.529848	0.2286	0.389042	Bio13	0.529848		1
37	comp91951_c0_seq1.116_C	1	-0.0816689	0.20535	0.20936	-0.429907	0.185481	0.31566	Bio13	0.429907		1
38	comp92840_c0_seq1.116_T	1	-0.0858408	0.377228	0.153198	-0.39446	0.091359	0.310083	Bio13	0.39446
39	comp92564_c0_seq1.119_T	1	0.100655	-0.253088	-0.25803	0.529848	-0.2286	-0.389042	Bio13	0.529848
40	comp86997_c1_seq1.122_C	1	-0.0816689	0.20535	0.20936	-0.429907	0.185481	0.31566	Bio13	0.429907		1
41	comp121044_c0_seq1.124_C	1	-0.0816689	0.20535	0.20936	-0.429907	0.185481	0.31566	Bio13	0.429907		1
42	comp90029_c0_seq3.124_C	1	-0.0816689	0.20535	0.20936	-0.429907	0.185481	0.31566	Bio13	0.429907		1
43	comp90145_c0_seq5.124_G	1	-0.0816689	0.20535	0.20936	-0.429907	0.185481	0.31566	Bio13	0.429907		1
44	comp96311_c0_seq2.124_T	1	-0.0816689	0.20535	0.20936	-0.429907	0.185481	0.31566	Bio13	0.429907		1
45	comp92564_c0_seq1.125_A	1	0.100655	-0.253088	-0.25803	0.529848	-0.2286	-0.389042	Bio13	0.529848
46	comp49936_c0_seq1.126_G	1	-0.110415	0.312953	0.260332	-0.574653	0.216635	0.429533	Bio13	0.574653		1
47	comp100315_c0_seq1.127_C	1	-0.0931794	0.28072	0.291676	-0.500203	0.165259	0.43016	Bio13	0.500203
48	comp49784_c1_seq1.127_G	1	-0.0796048	0.36874	0.139166	-0.333861	0.110225	0.319195	Alt	0.36874		1
49	comp49193_c0_seq1.129_T	1	-0.0849389	0.296888	0.0174214	-0.349297	0.187368	0.225975	Bio13	0.349297
50	comp84387_c2_seq1.130_T	1	-0.0786001	0.175955	0.0722354	-0.320163	0.29677	0.249379	Bio13	0.320163
51	comp74741_c0_seq1.131_G	1	-0.0991533	0.175093	0.235403	-0.462617	0.381729	0.397325	Bio13	0.462617
52	comp93383_c1_seq8.131_T	1	-0.0816689	0.20535	0.20936	-0.429907	0.185481	0.31566	Bio13	0.429907		1
53	comp82110_c0_seq1.132_C	1	-0.0851248	0.360084	0.13041	-0.373743	0.123217	0.322684	Bio13	0.373743
54	comp87595_c0_seq1.132_C	1	-0.0816689	0.20535	0.20936	-0.429907	0.185481	0.31566	Bio13	0.429907		1
55	comp93198_c0_seq3.132_G	1	-0.0816689	0.20535	0.20936	-0.429907	0.185481	0.31566	Bio13	0.429907		1
56	comp80074_c0_seq1.133_C	1	-0.0929849	0.412025	0.125022	-0.427199	0.081592	0.383737	Bio13	0.427199		1
57	comp88691_c0_seq1.133_G	1	-0.123098	0.347825	0.292375	-0.607683	0.291107	0.490611	Bio13	0.607683		1
58	comp46859_c0_seq1.136_C	1	-0.116969	0.294108	0.299851	-0.615725	0.265651	0.452098	Bio13	0.615725
59	comp264755_c0_seq1.138_G	1	-0.104216	0.265401	0.150078	-0.467925	0.314566	0.331517	Bio13	0.467925
60	comp50671_c0_seq1.139_A	1	-0.0816958	0.464889	0.0942287	-0.304154	0.0643327	0.339272	Alt	0.464889		1
61	comp85594_c0_seq1.140_C	1	-0.0915286	0.0458489	0.209749	-0.489779	0.379398	0.284383	Bio13	0.489779
62	comp91284_c0_seq1.141_G	1	-0.0816689	0.20535	0.20936	-0.429907	0.185481	0.31566	Bio13	0.429907		1
63	comp68295_c0_seq1.143_G	1	-0.118736	0.314686	0.214879	-0.579642	0.291614	0.39934	Bio13	0.579642
64	comp43992_c0_seq1.144_T	1	-0.0816689	0.20535	0.20936	-0.429907	0.185481	0.31566	Bio13	0.429907		1
65	comp80401_c0_seq1.144_T	1	-0.0816689	0.20535	0.20936	-0.429907	0.185481	0.31566	Bio13	0.429907		1
66	comp83234_c0_seq1.144_A	1	-0.0869468	0.467512	0.114941	-0.377098	0.0235615	0.357086	Alt	0.467512
67	comp87970_c0_seq1.144_G	1	-0.100655	0.253088	0.25803	-0.529848	0.2286	0.389042	Bio13	0.529848		1
68	comp82850_c0_seq1.145_T	1	-0.0816689	0.20535	0.20936	-0.429907	0.185481	0.31566	Bio13	0.429907		1
69	comp84830_c0_seq1.145_A	1	-0.089902	0.395716	0.0894893	-0.365317	0.142302	0.304498	Alt	0.395716
70	comp67572_c0_seq1.146_C	1	-0.100655	0.253088	0.25803	-0.529848	0.2286	0.389042	Bio13	0.529848		1
71	comp92150_c0_seq6.146_A	1	-0.104377	0.307909	0.296377	-0.556956	0.187549	0.454629	Bio13	0.556956
72	comp89156_c0_seq1.147_G	1	-0.0816689	0.20535	0.20936	-0.429907	0.185481	0.31566	Bio13	0.429907		1
73	comp87366_c1_seq1.148_A	1	-0.0809993	0.209863	0.277907	-0.487983	0.110225	0.320722	Bio13	0.487983
74	comp93137_c0_seq2.152_A	1	-0.106716	0.347825	0.223891	-0.513787	0.214104	0.430521	Bio13	0.513787		1
75	comp101251_c0_seq1.153_C	1	-0.104592	0.35308	0.229165	-0.520804	0.175603	0.406621	Bio13	0.520804		1
76	comp69078_c0_seq1.153_A	1	-0.0813552	0.29947	0.16975	-0.36033	0.173226	0.329636	Bio13	0.36033		1
77	comp69202_c0_seq1.153_T	1	-0.100854	0.2478	0.251132	-0.542907	0.215127	0.391317	Bio13	0.542907
78	comp90997_c0_seq1.153_A	1	-0.116969	0.294108	0.299851	-0.615725	0.265651	0.452098	Bio13	0.615725		1
79	comp84936_c0_seq1.154_C	1	-0.077652	0.26373	0.0905705	-0.384555	0.107209	0.255447	Bio13	0.384555
80	comp48383_c0_seq1.156_G	1	-0.116969	0.294108	0.299851	-0.615725	0.265651	0.452098	Bio13	0.615725		1
81	comp50378_c0_seq1.159_T	1	-0.0816689	0.20535	0.20936	-0.429907	0.185481	0.31566	Bio13	0.429907		1
82	comp96784_c0_seq1.159_T	1	-0.0949717	0.36659	0.197089	-0.428691	0.172985	0.366904	Bio13	0.428691
83	comp49486_c0_seq1.161_C	1	-0.0846325	0.269905	0.132603	-0.380208	0.202048	0.297559	Bio13	0.380208
84	comp108769_c0_seq1.164_C	1	-0.0936028	0.26009	0.23839	-0.455526	0.240121	0.396657	Bio13	0.455526
85	comp94778_c0_seq1.165_G	1	-0.0816689	0.20535	0.20936	-0.429907	0.185481	0.31566	Bio13	0.429907		1
86	comp95430_c1_seq1.165_T	1	-0.131621	0.330951	0.337414	-0.692857	0.298929	0.508732	Bio13	0.692857		1
87	comp90145_c0_seq1.166_T	1	-0.0816689	0.20535	0.20936	-0.429907	0.185481	0.31566	Bio13	0.429907		1
88	comp94177_c1_seq1.166_G	1	-0.0844572	0.207513	0.210303	-0.454642	0.180152	0.327697	Bio13	0.454642
89	comp103604_c0_seq1.167_T	1	-0.0898156	0.312351	0.176179	-0.420587	0.173226	0.366793	Bio13	0.420587		1
90	comp70132_c0_seq1.167_T	1	-0.0878797	0.388334	0.159923	-0.368469	0.14188	0.418838	Wind2	0.418838
91	comp94710_c0_seq2.168_T	1	-0.0816689	0.20535	0.20936	-0.429907	0.185481	0.31566	Bio13	0.429907		1
92	comp84387_c0_seq1.170_T	1	-0.0809096	0.18379	0.0353692	-0.315144	0.311691	0.234593	Bio13	0.315144
93	comp86151_c0_seq2.170_G	1	-0.0816689	0.20535	0.20936	-0.429907	0.185481	0.31566	Bio13	0.429907		1
94	comp90361_c0_seq1.171_A	1	-0.0855281	0.379235	0.122303	-0.418416	0.0404265	0.332231	Bio13	0.418416
95	comp40672_c0_seq1.172_A	1	-0.110223	0.277145	0.282558	-0.580214	0.25033	0.426024	Bio13	0.580214		1
96	comp90701_c0_seq1.172_A	1	-0.0816689	0.20535	0.20936	-0.429907	0.185481	0.31566	Bio13	0.429907		1
97	comp76804_c0_seq1.174_A	1	-0.0798252	0.458965	0.0738989	-0.260088	0.105936	0.345841	Alt	0.458965
98	comp75872_c0_seq1.175_A	1	-0.0787254	0.373264	0.00319688	-0.247633	0.178256	0.265846	Alt	0.373264
99	comp83634_c0_seq1.175_A	1	-0.105177	0.283567	0.201531	-0.515555	0.253694	0.36296	Bio13	0.515555
100	comp92743_c2_seq1.175_T	1	-0.078366	0.234743	0.335703	-0.473756	0.0911415	0.408584	Bio13	0.473756
101	comp51488_c0_seq2.177_C	1	-0.100655	0.253088	0.25803	-0.529848	0.2286	0.389042	Bio13	0.529848		1
102	comp94241_c0_seq8.177_T	1	-0.0913508	0.397409	0.151208	-0.396165	0.132212	0.317417	Alt	0.397409
103	comp94177_c1_seq1.178_A	1	-0.0844572	0.207513	0.210303	-0.454642	0.180152	0.327697	Bio13	0.454642
104	comp91912_c0_seq1.179_T	1	-0.116969	0.294108	0.299851	-0.615725	0.265651	0.452098	Bio13	0.615725		1
105	comp94241_c0_seq2.179_A	1	-0.0779317	0.253088	0.163035	-0.399604	0.12179	0.305692	Bio13	0.399604		1
106	comp48890_c0_seq1.180_C	1	-0.106802	0.443888	0.175253	-0.46092	0.177323	0.445313	Bio13	0.46092
107	comp84387_c2_seq1.180_C	1	-0.0786001	0.175955	0.0722354	-0.320163	0.29677	0.249379	Bio13	0.320163
108	comp89812_c1_seq1.180_A	1	-0.116969	0.294108	0.299851	-0.615725	0.265651	0.452098	Bio13	0.615725		1
109	comp98467_c0_seq1.180_A	1	-0.100655	0.253088	0.25803	-0.529848	0.2286	0.389042	Bio13	0.529848		1
110	comp82857_c0_seq1.182_G	1	-0.0816689	0.20535	0.20936	-0.429907	0.185481	0.31566	Bio13	0.429907		1
111	comp87166_c0_seq1.182_T	1	-0.0968183	0.341245	0.223257	-0.465436	0.175603	0.37248	Bio13	0.465436		1
112	comp89233_c0_seq1.182_A	1	-0.0911032	0.331567	0.165329	-0.423422	0.161421	0.344606	Bio13	0.423422
113	comp67820_c0_seq2.184_C	1	-0.100655	0.253088	0.25803	-0.529848	0.2286	0.389042	Bio13	0.529848		1
114	comp93524_c0_seq1.184_C	1	-0.094432	0.367497	0.291818	-0.524498	0.0556574	0.412223	Bio13	0.524498
115	comp93524_c0_seq1.185_C	1	-0.0983329	0.39508	0.279614	-0.508863	0.0915891	0.4369	Bio13	0.508863
116	comp49490_c0_seq1.186_G	1	-0.100655	0.253088	0.25803	-0.529848	0.2286	0.389042	Bio13	0.529848		1
117	comp81397_c0_seq1.186_A	1	-0.0830317	0.292653	0.191466	-0.399159	0.150598	0.31944	Bio13	0.399159		1
118	comp42033_c0_seq1.187_C	1	-0.0816689	0.20535	0.20936	-0.429907	0.185481	0.31566	Bio13	0.429907		1
119	comp42106_c0_seq1.187_A	1	-0.0811704	0.222771	0.18684	-0.4101	0.183617	0.298944	Bio13	0.4101
120	comp89630_c0_seq1.187_A	1	-0.0826705	0.175002	0.25993	-0.511618	0.126014	0.301029	Bio13	0.511618
121	comp89923_c0_seq1.187_A	1	-0.078366	0.234743	0.335703	-0.473756	0.0911415	0.408584	Bio13	0.473756
122	comp92335_c1_seq3.187_A	1	-0.081347	0.287251	0.142466	-0.439885	0.0622112	0.273331	Bio13	0.439885
123	comp94290_c0_seq3.187_T	1	-0.114746	0.284191	0.288614	-0.613001	0.250193	0.44463	Bio13	0.613001
124	comp71296_c0_seq1.189_G	1	0.0865161	-0.350723	-0.0459734	0.398113	-0.0882397	-0.243188	Bio13	0.398113
125	comp84876_c0_seq1.189_T	1	-0.0944384	0.303081	0.185028	-0.462552	0.178973	0.365541	Bio13	0.462552
126	comp81798_c0_seq1.190_A	1	-0.105569	0.298296	0.250742	-0.521151	0.249654	0.420749	Bio13	0.521151		1
127	comp40861_c0_seq1.191_G	1	-0.0952076	0.261544	0.170543	-0.486825	0.191809	0.313588	Bio13	0.486825
128	comp83495_c0_seq1.191_T	1	-0.0816689	0.20535	0.20936	-0.429907	0.185481	0.31566	Bio13	0.429907		1
129	comp84569_c0_seq1.192_C	1	-0.0782704	0.25091	0.236284	-0.451928	0.0748748	0.32702	Bio13	0.451928
130	comp86997_c2_seq1.193_T	1	-0.109454	0.267852	0.301066	-0.584541	0.250737	0.411997	Bio13	0.584541
131	comp108585_c0_seq1.195_A	1	-0.0779317	0.253088	0.163035	-0.399604	0.12179	0.305692	Bio13	0.399604		1
132	comp93524_c0_seq1.195_C	1	-0.0958225	0.400878	0.257011	-0.492114	0.0734291	0.425053	Bio13	0.492114
133	comp94241_c0_seq8.195_G	1	-0.0934142	0.406053	0.117496	-0.391388	0.14404	0.303682	Alt	0.406053
134	comp48890_c0_seq1.197_G	1	-0.118919	0.470548	0.208456	-0.526906	0.20626	0.491442	Bio13	0.526906		1
135	comp92815_c3_seq1.201_T	1	-0.0816689	0.20535	0.20936	-0.429907	0.185481	0.31566	Bio13	0.429907		1
136	comp91213_c2_seq1.202_A	1	-0.0816689	0.20535	0.20936	-0.429907	0.185481	0.31566	Bio13	0.429907		1
137	comp94499_c1_seq1.202_G	1	-0.0892307	0.457951	0.124242	-0.345725	0.108708	0.370484	Alt	0.457951		1
138	comp49510_c0_seq1.203_T	1	-0.0839825	0.209345	0.187235	-0.44476	0.180152	0.302804	Bio13	0.44476
139	comp86330_c1_seq1.203_A	1	-0.0784248	0.362561	0.184683	-0.346971	0.0968815	0.387523	Wind2	0.387523
140	comp87372_c0_seq1.204_T	1	-0.0985472	0.449112	0.354022	-0.507817	0.0625506	0.503266	Bio13	0.507817
141	comp107680_c0_seq1.205_G	1	-0.0789567	0.425386	0.0120259	-0.353761	-0.0235344	0.220264	Alt	0.425386
142	comp95837_c1_seq1.205_T	1	-0.0816689	0.20535	0.20936	-0.429907	0.185481	0.31566	Bio13	0.429907		1
143	comp76304_c0_seq1.206_G	1	-0.0798145	0.229958	0.182453	-0.455952	0.0928522	0.258059	Bio13	0.455952
144	comp82725_c0_seq1.206_A	1	-0.112664	0.25026	0.23454	-0.519459	0.379822	0.428495	Bio13	0.519459
145	comp95895_c0_seq3.206_A	1	-0.0779317	0.253088	0.163035	-0.399604	0.12179	0.305692	Bio13	0.399604		1
146	comp86288_c0_seq1.208_G	1	-0.0952076	0.261544	0.170543	-0.486825	0.191809	0.313588	Bio13	0.486825
147	comp89185_c0_seq1.208_G	1	-0.0781648	0.24586	0.125182	-0.363801	0.173226	0.24046	Bio13	0.363801
148	comp48908_c0_seq1.210_C	1	-0.0795224	0.211094	0.192637	-0.47411	0.0858231	0.249339	Bio13	0.47411
149	comp92101_c0_seq1.210_T	1	-0.0816689	0.20535	0.20936	-0.429907	0.185481	0.31566	Bio13	0.429907		1
150	comp48890_c0_seq1.212_A	1	-0.118919	0.470548	0.208456	-0.526906	0.20626	0.491442	Bio13	0.526906		1
151	comp93203_c0_seq1.213_A	1	-0.0797015	0.127722	0.163298	-0.449996	0.19973	0.237773	Bio13	0.449996
152	comp40165_c0_seq1.217_A	1	-0.0786608	0.385193	-0.0301494	-0.293199	0.0889133	0.227769	Alt	0.385193
153	comp91903_c0_seq1.217_A	1	-0.0939695	0.455148	0.123243	-0.376936	0.12145	0.380718	Alt	0.455148
154	comp68568_c1_seq1.219_T	1	-0.0779317	0.253088	0.163035	-0.399604	0.12179	0.305692	Bio13	0.399604		1
155	comp75464_c0_seq1.219_G	1	-0.097303	0.342141	0.203737	-0.432429	0.22171	0.398439	Bio13	0.432429		1
156	comp91715_c0_seq2.219_T	1	-0.113687	0.278466	0.282039	-0.607293	0.250193	0.425187	Bio13	0.607293
157	comp42136_c1_seq1.221_C	1	-0.0902405	0.292086	0.162016	-0.359133	0.283942	0.372305	Wind2	0.372305
158	comp80195_c2_seq1.221_T	1	-0.100854	0.2478	0.251132	-0.542907	0.215127	0.391317	Bio13	0.542907
159	comp89288_c1_seq1.221_C	1	-0.0816689	0.20535	0.20936	-0.429907	0.185481	0.31566	Bio13	0.429907		1
160	comp90221_c1_seq1.221_G	1	-0.103215	0.291686	0.270206	-0.52562	0.228637	0.411049	Bio13	0.52562
161	comp77003_c0_seq1.223_C	1	-0.110223	0.277145	0.282558	-0.580214	0.25033	0.426024	Bio13	0.580214		1
162	comp73734_c0_seq1.224_A	1	-0.0838829	0.233535	0.347861	-0.489151	0.13901	0.399396	Bio13	0.489151
163	comp89563_c3_seq3.224_A	1	-0.100655	0.253088	0.25803	-0.529848	0.2286	0.389042	Bio13	0.529848		1
164	comp90805_c0_seq1.224_G	1	-0.0827124	0.038554	0.209013	-0.449908	0.340678	0.2959	Bio13	0.449908
165	comp94620_c1_seq2.224_C	1	-0.100655	0.253088	0.25803	-0.529848	0.2286	0.389042	Bio13	0.529848		1
166	comp83994_c0_seq1.225_A	1	-0.108792	0.283406	0.303054	-0.588086	0.22171	0.44829	Bio13	0.588086
167	comp49486_c0_seq1.226_T	1	-0.0846325	0.269905	0.132603	-0.380208	0.202048	0.297559	Bio13	0.380208
168	comp94062_c0_seq1.226_T	1	-0.0816689	0.20535	0.20936	-0.429907	0.185481	0.31566	Bio13	0.429907		1
169	comp96741_c0_seq1.226_G	1	-0.0868525	0.363484	0.0996294	-0.376382	0.127035	0.287456	Bio13	0.376382
170	comp42234_c0_seq1.227_T	1	-0.115782	0.393176	0.255083	-0.536442	0.250545	0.463843	Bio13	0.536442		1
171	comp86406_c0_seq1.227_A	1	-0.0816689	0.20535	0.20936	-0.429907	0.185481	0.31566	Bio13	0.429907		1
172	comp87436_c0_seq1.227_C	1	-0.113307	0.338336	0.257144	-0.583982	0.209987	0.427966	Bio13	0.583982
173	comp91213_c2_seq1.227_A	1	-0.0816689	0.20535	0.20936	-0.429907	0.185481	0.31566	Bio13	0.429907		1
174	comp92096_c0_seq1.227_A	1	-0.0816689	0.20535	0.20936	-0.429907	0.185481	0.31566	Bio13	0.429907		1
175	comp93192_c0_seq1.228_T	1	-0.0820646	0.320343	0.175149	-0.40724	0.0935344	0.328487	Bio13	0.40724
176	comp102199_c0_seq1.230_T	1	-0.0878797	0.388334	0.159923	-0.368469	0.14188	0.418838	Wind2	0.418838
177	comp66976_c0_seq1.231_T	1	-0.0836648	0.367831	0.268076	-0.410613	0.0865243	0.422821	Wind2	0.422821
178	comp76245_c0_seq1.231_A	1	-0.0802841	0.185028	0.141327	-0.423435	0.178973	0.250992	Bio13	0.423435
179	comp87862_c0_seq1.233_A	1	-0.104307	0.336149	0.258505	-0.558562	0.144174	0.402062	Bio13	0.558562
180	comp49784_c1_seq1.234_A	1	-0.0796048	0.36874	0.139166	-0.333861	0.110225	0.319195	Alt	0.36874		1
181	comp90334_c0_seq4.234_G	1	-0.0781437	0.202475	0.0438605	-0.321183	0.253342	0.258746	Bio13	0.321183
182	comp49611_c0_seq1.235_A	1	-0.0787618	0.420349	0.164356	-0.366896	0.00690023	0.330356	Alt	0.420349
183	comp102199_c0_seq1.236_A	1	-0.0878797	0.388334	0.159923	-0.368469	0.14188	0.418838	Wind2	0.418838
184	comp73703_c0_seq1.237_C	1	-0.0816689	0.20535	0.20936	-0.429907	0.185481	0.31566	Bio13	0.429907		1
185	comp95515_c0_seq1.237_A	1	-0.0990385	0.239047	0.24762	-0.533883	0.215127	0.372738	Bio13	0.533883
186	comp75009_c0_seq1.238_G	1	-0.0912172	0.50297	0.0965059	-0.319222	0.115173	0.385571	Alt	0.50297
187	comp80376_c0_seq1.238_T	1	-0.0906233	0.287134	0.0812446	-0.419902	0.181365	0.258665	Bio13	0.419902
188	comp86788_c0_seq2.238_A	1	-0.0779317	0.253088	0.163035	-0.399604	0.12179	0.305692	Bio13	0.399604		1
189	comp90074_c0_seq1.239_A	1	-0.0784239	0.437231	0.265628	-0.401602	-0.0338806	0.398773	Alt	0.437231
190	comp108769_c0_seq1.240_C	1	-0.0936028	0.26009	0.23839	-0.455526	0.240121	0.396657	Bio13	0.455526
191	comp100815_c0_seq1.241_T	1	-0.100428	0.314812	0.269062	-0.492462	0.219444	0.43589	Bio13	0.492462
192	comp48930_c0_seq1.243_T	1	-0.0816689	0.20535	0.20936	-0.429907	0.185481	0.31566	Bio13	0.429907		1
193	comp86809_c0_seq1.243_T	1	-0.0908934	0.514129	0.181831	-0.406767	-0.000840407	0.414414	Alt	0.514129
194	comp46859_c0_seq1.244_T	1	-0.102334	0.252614	0.347873	-0.572064	0.215127	0.443336	Bio13	0.572064
195	comp76658_c0_seq1.246_T	1	-0.0946985	0.238112	0.242761	-0.498495	0.215073	0.366021	Bio13	0.498495		1
196	comp85952_c0_seq1.246_T	1	-0.111683	0.36627	0.223296	-0.558189	0.189211	0.406855	Bio13	0.558189
197	comp50505_c0_seq1.247_T	1	-0.0913541	0.328507	0.0726978	-0.378219	0.20415	0.320925	Bio13	0.378219
198	comp72926_c2_seq1.247_A	1	-0.0791694	0.233165	0.397281	-0.516008	0.0596151	0.451013	Bio13	0.516008
199	comp75995_c0_seq1.247_G	1	-0.08007	0.255855	0.153531	-0.370544	0.182964	0.328602	Bio13	0.370544
200	comp97413_c0_seq1.247_G	1	-0.0816689	0.20535	0.20936	-0.429907	0.185481	0.31566	Bio13	0.429907		1
201	comp45150_c0_seq1.249_T	1	-0.0992889	0.333031	0.193229	-0.478369	0.18459	0.379321	Bio13	0.478369
202	comp69998_c0_seq1.249_T	1	-0.0977637	0.238833	0.317797	-0.567678	0.173333	0.386037	Bio13	0.567678
203	comp112608_c0_seq1.252_A	1	-0.0816689	0.20535	0.20936	-0.429907	0.185481	0.31566	Bio13	0.429907		1
204	comp79388_c0_seq1.253_C	1	-0.122444	0.276049	0.287049	-0.634137	0.317923	0.447335	Bio13	0.634137
205	comp88861_c0_seq1.253_T	1	-0.0861514	0.336557	0.131777	-0.302692	0.262636	0.364456	Wind2	0.364456
206	comp83634_c0_seq1.254_C	1	-0.0952203	0.287509	0.167241	-0.458041	0.205805	0.327793	Bio13	0.458041
207	comp87291_c1_seq1.254_A	1	-0.116969	0.294108	0.299851	-0.615725	0.265651	0.452098	Bio13	0.615725		1
208	comp75687_c0_seq1.255_G	1	-0.0814942	0.312679	0.225875	-0.420508	0.0911415	0.353972	Bio13	0.420508
209	comp81459_c0_seq1.255_G	1	-0.0822271	0.422061	0.0372753	-0.23412	0.198005	0.362453	Alt	0.422061
210	comp86323_c0_seq2.255_A	1	-0.0816689	0.20535	0.20936	-0.429907	0.185481	0.31566	Bio13	0.429907
211	comp96088_c2_seq1.256_C	1	-0.0779317	0.253088	0.163035	-0.399604	0.12179	0.305692	Bio13	0.399604		1
212	comp89156_c0_seq1.257_G	1	-0.0816689	0.20535	0.20936	-0.429907	0.185481	0.31566	Bio13	0.429907		1
213	comp49220_c0_seq1.258_T	1	-0.10383	0.302928	0.181254	-0.453203	0.301804	0.383291	Bio13	0.453203
214	comp49220_c0_seq1.259_C	1	-0.103136	0.322395	0.167746	-0.428155	0.305624	0.389456	Bio13	0.428155
215	comp76866_c0_seq1.262_G	1	-0.0871869	0.236986	0.298335	-0.479384	0.17256	0.409171	Bio13	0.479384
216	comp75828_c0_seq1.263_G	1	-0.0946985	0.238112	0.242761	-0.498495	0.215073	0.366021	Bio13	0.498495		1
217	comp80095_c0_seq2.263_C	1	-0.087798	0.350703	0.132477	-0.358669	0.186539	0.345581	Bio13	0.358669
218	comp82674_c0_seq1.263_A	1	-0.0816689	0.20535	0.20936	-0.429907	0.185481	0.31566	Bio13	0.429907		1
219	comp75735_c0_seq1.265_A	1	-0.0901433	0.26157	0.209951	-0.437783	0.215241	0.361925	Bio13	0.437783		1
220	comp97067_c0_seq1.266_T	1	-0.106711	0.334939	0.227541	-0.561324	0.1603	0.375694	Bio13	0.561324
221	comp76812_c0_seq1.267_C	1	-0.0799338	0.478147	-0.082647	-0.236079	0.0746504	0.222566	Alt	0.478147
222	comp91060_c0_seq1.268_A	1	-0.0816689	0.20535	0.20936	-0.429907	0.185481	0.31566	Bio13	0.429907		1
223	comp89588_c0_seq2.269_T	1	-0.095186	0.470953	0.157062	-0.452396	0.0204452	0.381179	Alt	0.470953
224	comp42222_c0_seq1.271_T	1	-0.112765	0.242028	0.242708	-0.555435	0.33953	0.438313	Bio13	0.555435
225	comp87360_c0_seq1.271_G	1	-0.100655	0.253088	0.25803	-0.529848	0.2286	0.389042	Bio13	0.529848		1
226	comp51066_c0_seq2.272_A	1	-0.110415	0.312953	0.260332	-0.574653	0.216635	0.429533	Bio13	0.574653		1
227	comp42341_c0_seq1.273_C	1	-0.100655	0.253088	0.25803	-0.529848	0.2286	0.389042	Bio13	0.529848		1
228	comp49742_c0_seq1.273_T	1	-0.0782728	0.428811	0.179145	-0.358441	0.00907108	0.351521	Alt	0.428811
229	comp80992_c1_seq1.273_C	1	-0.100655	0.253088	0.25803	-0.529848	0.2286	0.389042	Bio13	0.529848		1
230	comp86288_c0_seq1.273_A	1	-0.0952076	0.261544	0.170543	-0.486825	0.191809	0.313588	Bio13	0.486825
231	comp90510_c0_seq1.273_A	1	-0.0821324	0.380249	0.158579	-0.3418	0.121655	0.379697	Alt	0.380249
232	comp42156_c0_seq1.275_T	1	-0.087766	0.279799	0.209915	-0.435273	0.17256	0.338177	Bio13	0.435273		1
233	comp85197_c0_seq1.275_T	1	-0.0816689	0.20535	0.20936	-0.429907	0.185481	0.31566	Bio13	0.429907		1
234	comp92840_c0_seq1.275_G	1	-0.0838583	0.337592	0.139136	-0.355958	0.160406	0.309014	Bio13	0.355958
235	comp96578_c1_seq1.275_C	1	-0.100655	0.253088	0.25803	-0.529848	0.2286	0.389042	Bio13	0.529848		1
236	comp92309_c0_seq1.276_A	1	-0.0816689	0.20535	0.20936	-0.429907	0.185481	0.31566	Bio13	0.429907		1
237	comp94955_c0_seq1.277_C	1	-0.0779585	0.281531	0.201814	-0.422127	0.0713265	0.364269	Bio13	0.422127
238	comp82685_c0_seq1.278_C	1	-0.0854166	0.139002	0.174038	-0.43528	0.279273	0.291578	Bio13	0.43528
239	comp93523_c0_seq2.278_A	1	-0.0873344	0.255788	0.224825	-0.447941	0.1783	0.35037	Bio13	0.447941
240	comp50136_c0_seq1.279_C	1	-0.0856577	0.287416	0.222313	-0.433194	0.146463	0.360299	Bio13	0.433194
241	comp70219_c0_seq1.280_C	1	-0.0975075	0.374712	0.202032	-0.46493	0.143091	0.378269	Bio13	0.46493		1
242	comp89630_c0_seq1.280_G	1	-0.0953595	0.203799	0.296833	-0.585521	0.149173	0.345383	Bio13	0.585521
243	comp85553_c0_seq1.281_A	1	-0.0784194	0.222034	0.168403	-0.424524	0.124905	0.307975	Bio13	0.424524
244	comp96650_c0_seq1.281_A	1	-0.0816689	0.20535	0.20936	-0.429907	0.185481	0.31566	Bio13	0.429907		1
245	comp95159_c3_seq1.282_T	1	-0.0816689	0.20535	0.20936	-0.429907	0.185481	0.31566	Bio13	0.429907		1
246	comp76562_c0_seq1.283_T	1	-0.0961679	0.262329	0.306257	-0.53474	0.174546	0.389163	Bio13	0.53474
247	comp83634_c0_seq1.283_G	1	-0.0952203	0.287509	0.167241	-0.458041	0.205805	0.327793	Bio13	0.458041
248	comp85976_c0_seq1.284_A	1	-0.0816689	0.20535	0.20936	-0.429907	0.185481	0.31566	Bio13	0.429907		1
249	comp70246_c0_seq1.285_C	1	-0.116969	0.294108	0.299851	-0.615725	0.265651	0.452098	Bio13	0.615725		1
250	comp82258_c0_seq1.285_T	1	-0.0897377	0.429032	0.115658	-0.362905	0.116414	0.385711	Alt	0.429032
251	comp99038_c0_seq1.285_G	1	-0.117436	0.292369	0.254985	-0.600547	0.281515	0.408522	Bio13	0.600547
252	comp80385_c0_seq1.286_T	1	-0.10017	0.322816	0.22778	-0.476521	0.218871	0.398523	Bio13	0.476521		1
253	comp81968_c0_seq8.286_G	1	-0.0781366	0.330951	0.113817	-0.386293	0.0475221	0.312544	Bio13	0.386293		1
254	comp47916_c0_seq1.287_G	1	-0.113124	0.266075	0.24456	-0.540547	0.341755	0.4124	Bio13	0.540547
255	comp80595_c0_seq1.287_C	1	-0.120451	0.364606	0.270198	-0.596805	0.251612	0.479579	Bio13	0.596805		1
256	comp80664_c0_seq1.287_G	1	-0.0816689	0.20535	0.20936	-0.429907	0.185481	0.31566	Bio13	0.429907		1
257	comp91450_c0_seq2.288_C	1	-0.128513	0.361293	0.310706	-0.666668	0.261197	0.480022	Bio13	0.666668
258	comp68355_c1_seq1.289_C	1	-0.118094	0.336719	0.292591	-0.60366	0.250193	0.45574	Bio13	0.60366		1
259	comp84176_c0_seq1.289_T	1	-0.0816093	0.240141	0.167803	-0.433083	0.131325	0.299911	Bio13	0.433083
260	comp96618_c0_seq1.289_C	1	-0.0816689	0.20535	0.20936	-0.429907	0.185481	0.31566	Bio13	0.429907		1
261	comp51246_c0_seq1.290_T	1	-0.0782474	0.261369	0.158193	-0.422028	0.0833852	0.273651	Bio13	0.422028
262	comp84387_c2_seq1.290_C	1	-0.0786001	0.175955	0.0722354	-0.320163	0.29677	0.249379	Bio13	0.320163
263	comp86523_c0_seq1.291_G	1	-0.0779317	0.253088	0.163035	-0.399604	0.12179	0.305692	Bio13	0.399604		1
264	comp87894_c0_seq1.292_T	1	-0.100655	0.253088	0.25803	-0.529848	0.2286	0.389042	Bio13	0.529848		1
265	comp88711_c0_seq1.292_T	1	-0.0779317	0.253088	0.163035	-0.399604	0.12179	0.305692	Bio13	0.399604		1
266	comp75327_c0_seq1.293_T	1	-0.132814	0.393377	0.314772	-0.679496	0.26078	0.514898	Bio13	0.679496		1
267	comp93137_c0_seq1.293_T	1	-0.106716	0.347825	0.223891	-0.513787	0.214104	0.430521	Bio13	0.513787		1
268	comp92564_c0_seq1.294_C	1	0.0816689	-0.20535	-0.20936	0.429907	-0.185481	-0.31566	Bio13	0.429907
269	comp72766_c0_seq1.295_A	1	-0.0933286	0.25286	0.21297	-0.499415	0.173333	0.341899	Bio13	0.499415
270	comp84755_c1_seq1.295_T	1	-0.092772	0.20764	0.334066	-0.56474	0.156227	0.381857	Bio13	0.56474
271	comp89630_c0_seq1.295_G	1	-0.0837553	0.215009	0.29003	-0.485975	0.143091	0.378905	Bio13	0.485975
272	comp96585_c5_seq1.295_T	1	-0.0797984	0.261508	0.497545	-0.52244	0.0592237	0.521454	Bio13	0.52244
273	comp87862_c0_seq1.296_A	1	-0.104307	0.336149	0.258505	-0.558562	0.144174	0.402062	Bio13	0.558562
274	comp90554_c0_seq1.296_C	1	-0.0908261	0.286299	0.338764	-0.523024	0.113673	0.428166	Bio13	0.523024
275	comp90709_c0_seq3.296_A	1	-0.0991755	0.281475	0.216194	-0.525269	0.175603	0.369065	Bio13	0.525269
276	comp94627_c0_seq1.296_A	1	-0.0941248	0.333375	0.165924	-0.417598	0.203472	0.362827	Bio13	0.417598
277	comp70457_c0_seq1.298_T	1	-0.0799997	0.330839	0.300216	-0.433727	0.0586524	0.3925	Bio13	0.433727
278	comp82258_c0_seq1.298_T	1	-0.088868	0.424013	0.0873787	-0.34872	0.123506	0.355833	Alt	0.424013
279	comp75327_c0_seq1.300_C	1	-0.132814	0.393377	0.314772	-0.679496	0.26078	0.514898	Bio13	0.679496
280	comp84058_c0_seq5.300_A	1	-0.0816689	0.20535	0.20936	-0.429907	0.185481	0.31566	Bio13	0.429907		1
281	comp96196_c0_seq2.300_A	1	-0.087448	0.393061	0.299954	-0.476569	0.0182359	0.477387	Wind2	0.477387
282	comp46859_c0_seq1.301_C	1	-0.102334	0.252614	0.347873	-0.572064	0.215127	0.443336	Bio13	0.572064
283	comp96393_c2_seq1.301_A	1	-0.0990385	0.239047	0.24762	-0.533883	0.215127	0.372738	Bio13	0.533883
284	comp67112_c0_seq1.303_G	1	-0.108193	0.401045	0.200699	-0.457877	0.249677	0.483813	Wind2	0.483813
285	comp79399_c0_seq1.305_T	1	-0.103806	0.493113	0.145845	-0.483371	0.0498692	0.412226	Alt	0.493113		1
286	comp92496_c0_seq1.305_G	1	-0.107644	0.312351	0.250712	-0.522775	0.257028	0.432189	Bio13	0.522775		1
287	comp96643_c3_seq2.305_T	1	-0.0816689	0.20535	0.20936	-0.429907	0.185481	0.31566	Bio13	0.429907		1
288	comp68109_c0_seq1.306_A	1	-0.100655	0.253088	0.25803	-0.529848	0.2286	0.389042	Bio13	0.529848		1
289	comp87191_c0_seq1.306_G	1	-0.0801474	0.399286	0.185232	-0.363366	0.0558959	0.374639	Alt	0.399286
290	comp92528_c0_seq2.306_C	1	-0.0816689	0.20535	0.20936	-0.429907	0.185481	0.31566	Bio13	0.429907		1
291	comp88711_c0_seq1.307_G	1	-0.0779317	0.253088	0.163035	-0.399604	0.12179	0.305692	Bio13	0.399604		1
292	comp96539_c0_seq1.307_G	1	-0.0907597	0.227197	0.252824	-0.555814	0.100141	0.341889	Bio13	0.555814
293	comp43867_c0_seq1.308_G	1	-0.0963899	0.309964	0.166375	-0.458836	0.195311	0.312459	Bio13	0.458836
294	comp75327_c0_seq1.308_T	1	-0.132814	0.393377	0.314772	-0.679496	0.26078	0.514898	Bio13	0.679496
295	comp89933_c0_seq1.309_G	1	-0.0958061	0.303379	0.180875	-0.51085	0.123217	0.360514	Bio13	0.51085
296	comp94241_c0_seq2.309_A	1	-0.120526	0.310289	0.314311	-0.689939	0.187368	0.456939	Bio13	0.689939
297	comp97547_c0_seq1.310_T	1	-0.0816689	0.20535	0.20936	-0.429907	0.185481	0.31566	Bio13	0.429907		1
298	comp47647_c0_seq1.311_A	1	-0.0800307	0.22663	0.247161	-0.463073	0.107578	0.342168	Bio13	0.463073
299	comp75328_c0_seq1.311_T	1	-0.131621	0.330951	0.337414	-0.692857	0.298929	0.508732	Bio13	0.692857		1
300	comp86030_c0_seq1.311_A	1	-0.0920026	0.253372	0.267724	-0.489433	0.188586	0.376726	Bio13	0.489433
301	comp89660_c1_seq1.312_T	1	-0.100655	0.253088	0.25803	-0.529848	0.2286	0.389042	Bio13	0.529848
302	comp73230_c0_seq1.314_T	1	-0.0871869	0.236986	0.298335	-0.479384	0.17256	0.409171	Bio13	0.479384
303	comp95212_c1_seq1.314_T	1	-0.0946985	0.238112	0.242761	-0.498495	0.215073	0.366021	Bio13	0.498495		1
304	comp68886_c0_seq1.315_C	1	-0.0839114	0.156038	0.126314	-0.381994	0.30652	0.280751	Bio13	0.381994
305	comp87762_c0_seq1.315_A	1	-0.0786487	0.157673	0.0876797	-0.38746	0.224223	0.191122	Bio13	0.38746
306	comp94653_c1_seq1.315_T	1	-0.100655	0.253088	0.25803	-0.529848	0.2286	0.389042	Bio13	0.529848		1
307	comp93417_c0_seq1.316_T	1	-0.0859579	0.209568	0.119283	-0.353796	0.313869	0.303779	Bio13	0.353796
308	comp94053_c2_seq1.316_T	1	-0.0952928	0.277145	0.220143	-0.494639	0.180152	0.371259	Bio13	0.494639		1
309	comp94627_c0_seq1.316_G	1	-0.0941248	0.333375	0.165924	-0.417598	0.203472	0.362827	Bio13	0.417598
310	comp96618_c0_seq1.316_A	1	-0.0816689	0.20535	0.20936	-0.429907	0.185481	0.31566	Bio13	0.429907		1
311	comp78165_c0_seq1.317_A	1	-0.0823048	0.239957	0.267252	-0.45197	0.143091	0.349632	Bio13	0.45197
312	comp90006_c0_seq1.317_A	1	-0.128748	0.364916	0.303557	-0.670068	0.252606	0.500853	Bio13	0.670068		1
313	comp89736_c0_seq1.318_A	1	-0.0861111	0.20573	-0.0182161	-0.34463	0.29139	0.175573	Bio13	0.34463
314	comp44462_c1_seq1.319_T	1	-0.100655	0.253088	0.25803	-0.529848	0.2286	0.389042	Bio13	0.529848		1
315	comp50794_c0_seq1.319_T	1	-0.0890603	0.346716	0.164673	-0.396849	0.1603	0.341458	Bio13	0.396849
316	comp89630_c0_seq1.319_G	1	-0.116969	0.294108	0.299851	-0.615725	0.265651	0.452098	Bio13	0.615725		1
317	comp97072_c0_seq1.319_G	1	-0.0778025	0.2793	0.131026	-0.327615	0.187368	0.331217	Wind2	0.331217
318	comp46859_c0_seq1.320_G	1	-0.0839934	0.120322	0.276414	-0.49733	0.22373	0.314438	Bio13	0.49733
319	comp84387_c0_seq1.321_T	1	-0.0809096	0.18379	0.0353692	-0.315144	0.311691	0.234593	Bio13	0.315144
320	comp91649_c1_seq1.321_C	1	-0.078445	0.271421	0.14461	-0.376005	0.137102	0.322632	Bio13	0.376005
321	comp79254_c0_seq1.322_A	1	-0.0806105	0.174393	0.159088	-0.449819	0.161421	0.230489	Bio13	0.449819
322	comp91745_c0_seq1.322_T	1	-0.0908656	0.18823	0.153945	-0.376448	0.371219	0.332149	Bio13	0.376448
323	comp95515_c0_seq2.322_G	1	-0.110223	0.277145	0.282558	-0.580214	0.25033	0.426024	Bio13	0.580214		1
324	comp70132_c0_seq1.323_T	1	-0.0878797	0.388334	0.159923	-0.368469	0.14188	0.418838	Wind2	0.418838
325	comp82706_c0_seq1.324_C	1	-0.0816689	0.20535	0.20936	-0.429907	0.185481	0.31566	Bio13	0.429907		1
326	comp90805_c0_seq1.324_G	1	-0.0822112	0.0191568	0.210991	-0.443168	0.365302	0.290278	Bio13	0.443168
327	comp61797_c0_seq1.326_G	1	-0.102271	0.308373	0.349782	-0.557988	0.177272	0.485268	Bio13	0.557988
328	comp90750_c0_seq1.326_T	1	-0.0816689	0.20535	0.20936	-0.429907	0.185481	0.31566	Bio13	0.429907		1
329	comp74842_c0_seq1.327_A	1	-0.116969	0.294108	0.299851	-0.615725	0.265651	0.452098	Bio13	0.615725		1
330	comp79998_c0_seq1.327_A	1	-0.0946985	0.238112	0.242761	-0.498495	0.215073	0.366021	Bio13	0.498495		1
331	comp93137_c0_seq2.327_C	1	-0.106716	0.347825	0.223891	-0.513787	0.214104	0.430521	Bio13	0.513787		1
332	comp90346_c0_seq1.328_T	1	-0.100655	0.253088	0.25803	-0.529848	0.2286	0.389042	Bio13	0.529848		1
333	comp92564_c0_seq1.328_C	1	0.0816689	-0.20535	-0.20936	0.429907	-0.185481	-0.31566	Bio13	0.429907
334	comp70132_c0_seq1.329_G	1	-0.0878797	0.388334	0.159923	-0.368469	0.14188	0.418838	Wind2	0.418838
335	comp93137_c0_seq2.329_G	1	-0.106716	0.347825	0.223891	-0.513787	0.214104	0.430521	Bio13	0.513787		1
336	comp96351_c0_seq1.330_A	1	-0.0821611	0.204171	0.173406	-0.436044	0.17256	0.288647	Bio13	0.436044
337	comp61797_c0_seq1.331_T	1	-0.103337	0.272431	0.317989	-0.55846	0.216635	0.450615	Bio13	0.55846
338	comp92796_c2_seq1.332_T	1	-0.100655	0.253088	0.25803	-0.529848	0.2286	0.389042	Bio13	0.529848		1
339	comp87681_c0_seq1.333_G	1	-0.0802495	0.127791	0.10259	-0.395826	0.265623	0.234406	Bio13	0.395826
340	comp94241_c0_seq2.333_A	1	0.0948278	-0.293533	-0.391535	0.578576	-0.0882397	-0.487425	Bio13	0.578576
341	comp74739_c0_seq1.334_T	1	-0.100655	0.253088	0.25803	-0.529848	0.2286	0.389042	Bio13	0.529848		1
342	comp82857_c0_seq1.334_C	1	-0.100655	0.253088	0.25803	-0.529848	0.2286	0.389042	Bio13	0.529848		1
343	comp85348_c0_seq1.335_C	1	-0.100655	0.253088	0.25803	-0.529848	0.2286	0.389042	Bio13	0.529848		1
344	comp86122_c0_seq1.336_A	1	-0.107644	0.312351	0.250712	-0.522775	0.257028	0.432189	Bio13	0.522775		1
345	comp93180_c0_seq1.336_C	1	-0.0890462	0.27113	0.361825	-0.486747	0.167613	0.476953	Bio13	0.486747
346	comp86900_c0_seq1.337_T	1	-0.0816689	0.20535	0.20936	-0.429907	0.185481	0.31566	Bio13	0.429907
347	comp90003_c0_seq1.339_G	1	-0.0799281	0.201524	0.0713482	-0.319703	0.28604	0.271822	Bio13	0.319703
348	comp50621_c0_seq1.341_G	1	-0.103291	0.445215	0.196709	-0.424269	0.195311	0.419944	Alt	0.445215		1
349	comp48324_c0_seq1.342_A	1	-0.0816689	0.20535	0.20936	-0.429907	0.185481	0.31566	Bio13	0.429907
350	comp85955_c0_seq1.342_T	1	-0.0952076	0.261544	0.170543	-0.486825	0.191809	0.313588	Bio13	0.486825
351	comp89510_c1_seq1.342_A	1	-0.0816689	0.20535	0.20936	-0.429907	0.185481	0.31566	Bio13	0.429907		1
352	comp103599_c0_seq1.344_G	1	-0.0946985	0.238112	0.242761	-0.498495	0.215073	0.366021	Bio13	0.498495		1
353	comp94746_c1_seq1.345_C	1	-0.0779317	0.253088	0.163035	-0.399604	0.12179	0.305692	Bio13	0.399604		1
354	comp73149_c0_seq1.346_G	1	-0.0824417	0.235016	0.119904	-0.400005	0.179983	0.260556	Bio13	0.400005
355	comp75327_c0_seq1.347_C	1	-0.137871	0.396405	0.331926	-0.709318	0.278926	0.534191	Bio13	0.709318
356	comp50384_c0_seq1.348_T	1	-0.110904	0.192303	0.266804	-0.608321	0.300732	0.374528	Bio13	0.608321
357	comp83234_c0_seq1.348_T	1	-0.095186	0.470953	0.157062	-0.452396	0.0204452	0.381179	Alt	0.470953
358	comp75328_c0_seq1.349_A	1	-0.0993804	0.280761	0.256262	-0.531217	0.182964	0.366358	Bio13	0.531217
359	comp72404_c0_seq1.350_G	1	-0.102166	0.244447	0.177134	-0.492155	0.284793	0.362818	Bio13	0.492155
360	comp92769_c0_seq1.350_A	1	-0.133129	0.360805	0.325501	-0.673368	0.310202	0.524644	Bio13	0.673368		1
361	comp92974_c2_seq2.350_A	1	-0.0971642	0.294108	0.217057	-0.50221	0.17256	0.379453	Bio13	0.50221		1
362	comp75995_c0_seq1.351_G	1	-0.08007	0.255855	0.153531	-0.370544	0.182964	0.328602	Bio13	0.370544
363	comp87372_c0_seq1.351_G	1	-0.0985472	0.449112	0.354022	-0.507817	0.0625506	0.503266	Bio13	0.507817
364	comp92451_c0_seq3.352_G	1	0.102949	-0.298476	-0.135323	0.546694	-0.146592	-0.308962	Bio13	0.546694
365	comp94495_c1_seq1.352_C	1	-0.0932171	0.234717	0.352984	-0.591857	0.100141	0.382645	Bio13	0.591857
366	comp75932_c0_seq1.354_A	1	-0.0816689	0.20535	0.20936	-0.429907	0.185481	0.31566	Bio13	0.429907		1
367	comp85299_c0_seq1.355_G	1	-0.128612	0.378858	0.268409	-0.644023	0.264044	0.462843	Bio13	0.644023
368	comp87255_c0_seq1.355_G	1	-0.0816689	0.20535	0.20936	-0.429907	0.185481	0.31566	Bio13	0.429907		1
369	comp101998_c0_seq1.358_G	1	-0.0821611	0.204171	0.173406	-0.436044	0.17256	0.288647	Bio13	0.436044
370	comp87730_c0_seq1.359_T	1	-0.111926	0.349923	0.303689	-0.548447	0.247189	0.493514	Bio13	0.548447
371	comp45241_c0_seq1.360_C	1	-0.0816689	0.20535	0.20936	-0.429907	0.185481	0.31566	Bio13	0.429907		1
372	comp67909_c0_seq1.361_G	1	-0.087766	0.279799	0.209915	-0.435273	0.17256	0.338177	Bio13	0.435273		1
373	comp94430_c0_seq4.362_T	1	-0.100655	0.253088	0.25803	-0.529848	0.2286	0.389042	Bio13	0.529848		1
374	comp85482_c0_seq1.363_T	1	-0.089025	0.184482	0.188765	-0.490293	0.199284	0.305633	Bio13	0.490293
375	comp67160_c0_seq2.364_A	1	-0.0898156	0.312351	0.176179	-0.420587	0.173226	0.366793	Bio13	0.420587
376	comp96341_c1_seq4.366_C	1	-0.0816689	0.20535	0.20936	-0.429907	0.185481	0.31566	Bio13	0.429907		1
377	comp39921_c0_seq1.367_T	1	-0.100655	0.253088	0.25803	-0.529848	0.2286	0.389042	Bio13	0.529848		1
378	comp48324_c0_seq1.368_T	1	-0.0816689	0.20535	0.20936	-0.429907	0.185481	0.31566	Bio13	0.429907
379	comp98620_c0_seq1.369_G	1	-0.0871869	0.236986	0.298335	-0.479384	0.17256	0.409171	Bio13	0.479384
380	comp80018_c0_seq1.371_G	1	-0.0782663	0.25976	0.149378	-0.384297	0.137102	0.288491	Bio13	0.384297
381	comp82110_c0_seq1.371_G	1	-0.0851248	0.360084	0.13041	-0.373743	0.123217	0.322684	Bio13	0.373743
382	comp83521_c0_seq1.371_G	1	-0.0816689	0.20535	0.20936	-0.429907	0.185481	0.31566	Bio13	0.429907		1
383	comp88492_c0_seq1.371_A	1	-0.109701	0.294267	0.156809	-0.489282	0.320499	0.331555	Bio13	0.489282
384	comp49600_c0_seq1.373_C	1	-0.0816689	0.20535	0.20936	-0.429907	0.185481	0.31566	Bio13	0.429907		1
385	comp76954_c0_seq1.373_T	1	-0.0816689	0.20535	0.20936	-0.429907	0.185481	0.31566	Bio13	0.429907		1
386	comp77718_c0_seq1.374_A	1	-0.0880517	0.301678	0.0894795	-0.297949	0.314032	0.379045	Wind2	0.379045
387	comp87762_c0_seq1.374_A	1	-0.0786487	0.157673	0.0876797	-0.38746	0.224223	0.191122	Bio13	0.38746
388	comp89442_c0_seq1.374_C	1	-0.0816689	0.20535	0.20936	-0.429907	0.185481	0.31566	Bio13	0.429907		1
389	comp82301_c2_seq1.375_A	1	-0.0816689	0.20535	0.20936	-0.429907	0.185481	0.31566	Bio13	0.429907		1
390	comp92840_c0_seq1.375_G	1	-0.0847782	0.323903	0.059762	-0.29178	0.253747	0.2897	Alt	0.323903
391	comp43725_c0_seq1.376_G	1	-0.079159	0.243423	0.157794	-0.379907	0.173226	0.304369	Bio13	0.379907
392	comp91186_c0_seq1.376_A	1	-0.0816689	0.20535	0.20936	-0.429907	0.185481	0.31566	Bio13	0.429907		1
393	comp91315_c0_seq2.376_A	1	-0.0816689	0.20535	0.20936	-0.429907	0.185481	0.31566	Bio13	0.429907		1
394	comp91480_c0_seq1.376_T	1	-0.0856204	0.434369	0.0495625	-0.305039	0.12663	0.327379	Alt	0.434369
395	comp73230_c0_seq1.377_T	1	-0.0871869	0.236986	0.298335	-0.479384	0.17256	0.409171	Bio13	0.479384
396	comp73265_c0_seq1.379_C	1	-0.0980256	0.312442	0.018164	-0.415494	0.228685	0.260429	Bio13	0.415494
397	comp76245_c0_seq1.379_T	1	-0.0807742	0.192017	0.200104	-0.439129	0.17256	0.301029	Bio13	0.439129
398	comp80563_c0_seq1.379_C	1	-0.0952928	0.277145	0.220143	-0.494639	0.180152	0.371259	Bio13	0.494639		1
399	comp90006_c0_seq1.379_C	1	-0.128748	0.364916	0.303557	-0.670068	0.252606	0.500853	Bio13	0.670068		1
400	comp49116_c0_seq1.381_T	1	-0.0826989	0.400914	0.119693	-0.357242	0.073232	0.32073	Alt	0.400914
401	comp82850_c0_seq1.381_G	1	-0.0816689	0.20535	0.20936	-0.429907	0.185481	0.31566	Bio13	0.429907
402	comp87681_c0_seq1.381_T	1	-0.0919704	0.259538	0.177312	-0.436841	0.230008	0.349793	Bio13	0.436841
403	comp94627_c0_seq1.381_C	1	-0.0941248	0.333375	0.165924	-0.417598	0.203472	0.362827	Bio13	0.417598
404	comp71637_c0_seq1.382_C	1	-0.0816689	0.20535	0.20936	-0.429907	0.185481	0.31566	Bio13	0.429907		1
405	comp89833_c1_seq1.382_T	1	-0.0807742	0.192017	0.200104	-0.439129	0.17256	0.301029	Bio13	0.439129
406	comp90006_c0_seq1.382_T	1	-0.128748	0.364916	0.303557	-0.670068	0.252606	0.500853	Bio13	0.670068
407	comp85260_c0_seq1.383_G	1	-0.114761	0.291502	0.295188	-0.643867	0.200363	0.425872	Bio13	0.643867
408	comp41949_c0_seq1.384_G	1	-0.100655	0.253088	0.25803	-0.529848	0.2286	0.389042	Bio13	0.529848		1
409	comp69115_c0_seq1.384_A	1	-0.0803841	0.309639	0.128736	-0.381583	0.107209	0.331813	Bio13	0.381583
410	comp97417_c0_seq1.384_G	1	-0.0821065	0.210717	0.227501	-0.447361	0.165291	0.326669	Bio13	0.447361
411	comp83196_c0_seq1.386_T	1	-0.096885	0.266043	0.247785	-0.517999	0.185563	0.350396	Bio13	0.517999
412	comp92496_c0_seq1.388_A	1	-0.107644	0.312351	0.250712	-0.522775	0.257028	0.432189	Bio13	0.522775		1
413	comp86883_c0_seq1.389_A	1	-0.100655	0.253088	0.25803	-0.529848	0.2286	0.389042	Bio13	0.529848		1
414	comp73265_c1_seq1.391_A	1	-0.0931906	0.360936	0.0010674	-0.366139	0.188455	0.246502	Bio13	0.366139
415	comp87185_c0_seq1.391_T	1	-0.0848793	0.207817	0.248696	-0.471518	0.17256	0.325795	Bio13	0.471518
416	comp79677_c0_seq1.392_A	1	-0.0812731	0.285003	0.155205	-0.401738	0.123217	0.276378	Bio13	0.401738
417	comp82857_c0_seq1.392_G	1	-0.100655	0.253088	0.25803	-0.529848	0.2286	0.389042	Bio13	0.529848		1
418	comp85594_c0_seq2.392_T	1	-0.0915286	0.0458489	0.209749	-0.489779	0.379398	0.284383	Bio13	0.489779
419	comp97072_c0_seq1.392_A	1	-0.0778025	0.2793	0.131026	-0.327615	0.187368	0.331217	Wind2	0.331217
420	comp88232_c0_seq1.393_A	1	-0.0887407	0.24691	0.133283	-0.420924	0.215241	0.287246	Bio13	0.420924
421	comp61797_c0_seq1.395_G	1	-0.100224	0.300923	0.377848	-0.560337	0.166208	0.495627	Bio13	0.560337
422	comp76938_c0_seq1.397_C	1	-0.0816689	0.20535	0.20936	-0.429907	0.185481	0.31566	Bio13	0.429907		1
423	comp83234_c0_seq1.400_G	1	-0.0857976	0.420479	0.11781	-0.410563	0.0114633	0.31417	Alt	0.420479
424	comp91250_c0_seq2.400_A	1	-0.0816689	0.20535	0.20936	-0.429907	0.185481	0.31566	Bio13	0.429907		1
425	comp48707_c0_seq1.401_T	1	-0.0791845	0.143511	0.299658	-0.553377	0.0695008	0.290264	Bio13	0.553377
426	comp45241_c0_seq1.402_T	1	-0.0816689	0.20535	0.20936	-0.429907	0.185481	0.31566	Bio13	0.429907		1
427	comp97072_c0_seq1.404_A	1	-0.0778025	0.2793	0.131026	-0.327615	0.187368	0.331217	Wind2	0.331217
428	comp42946_c0_seq1.406_A	1	-0.0816689	0.20535	0.20936	-0.429907	0.185481	0.31566	Bio13	0.429907		1
429	comp85920_c0_seq1.407_T	1	-0.0816689	0.20535	0.20936	-0.429907	0.185481	0.31566	Bio13	0.429907		1
430	comp42349_c0_seq1.409_T	1	-0.116969	0.294108	0.299851	-0.615725	0.265651	0.452098	Bio13	0.615725		1
431	comp43975_c0_seq1.409_T	1	-0.0990137	0.458276	0.122138	-0.382745	0.168643	0.390414	Alt	0.458276
432	comp75398_c0_seq1.409_A	1	-0.0946985	0.238112	0.242761	-0.498495	0.215073	0.366021	Bio13	0.498495		1
433	comp95837_c2_seq1.409_T	1	-0.0816689	0.20535	0.20936	-0.429907	0.185481	0.31566	Bio13	0.429907		1
434	comp82110_c0_seq1.410_T	1	-0.100287	0.249988	0.223585	-0.531106	0.215127	0.361591	Bio13	0.531106
435	comp89588_c0_seq1.411_A	1	-0.0875875	0.462589	0.154712	-0.382666	0.0402715	0.384899	Alt	0.462589
436	comp93472_c1_seq3.411_T	1	-0.08335	0.269596	0.251278	-0.453307	0.116928	0.396939	Bio13	0.453307
437	comp93800_c0_seq1.413_C	1	-0.0790828	0.110437	0.297479	-0.524995	0.142725	0.304337	Bio13	0.524995
438	comp43003_c0_seq1.415_T	1	-0.110223	0.277145	0.282558	-0.580214	0.25033	0.426024	Bio13	0.580214		1
439	comp69574_c0_seq1.415_T	1	-0.0781653	0.367074	0.137105	-0.342751	0.0817535	0.299638	Alt	0.367074
440	comp89812_c0_seq1.415_G	1	-0.116969	0.294108	0.299851	-0.615725	0.265651	0.452098	Bio13	0.615725		1
441	comp91370_c1_seq1.415_C	1	-0.089427	0.218542	0.277061	-0.504346	0.175603	0.365651	Bio13	0.504346
442	comp89588_c0_seq2.416_G	1	-0.0853326	0.443846	0.16665	-0.398852	0.0135643	0.36926	Alt	0.443846
443	comp74741_c0_seq1.417_A	1	-0.100425	0.263121	0.228768	-0.485805	0.269802	0.416883	Bio13	0.485805
444	comp82685_c0_seq1.417_G	1	-0.0815841	0.190749	0.151838	-0.445112	0.160154	0.252994	Bio13	0.445112
445	comp82698_c0_seq1.418_A	1	-0.0941144	0.298702	0.263136	-0.487594	0.167467	0.404229	Bio13	0.487594
446	comp68037_c0_seq1.421_T	1	-0.0834227	0.374422	0.213255	-0.357177	0.13732	0.413597	Wind2	0.413597
447	comp91947_c0_seq1.421_C	1	-0.137745	0.346348	0.353111	-0.725091	0.312836	0.5324	Bio13	0.725091		1
448	comp96292_c0_seq1.421_G	1	-0.0812174	0.193232	0.194234	-0.440671	0.17256	0.292774	Bio13	0.440671
449	comp81331_c0_seq1.422_A	1	-0.111091	0.346348	0.241683	-0.572317	0.187549	0.434631	Bio13	0.572317		1
450	comp80137_c0_seq1.423_T	1	-0.105033	0.32406	0.129642	-0.479205	0.241017	0.320919	Bio13	0.479205
451	comp76624_c0_seq1.425_A	1	-0.113793	0.330951	0.262881	-0.590669	0.215127	0.443336	Bio13	0.590669		1
452	comp50621_c0_seq1.428_G	1	-0.103291	0.445215	0.196709	-0.424269	0.195311	0.419944	Alt	0.445215		1
453	comp70132_c0_seq1.428_T	1	-0.0878797	0.388334	0.159923	-0.368469	0.14188	0.418838	Wind2	0.418838
454	comp85276_c1_seq1.429_C	1	-0.0879976	0.275701	0.249756	-0.455911	0.161421	0.379928	Bio13	0.455911
455	comp90074_c0_seq1.429_C	1	-0.0784239	0.437231	0.265628	-0.401602	-0.0338806	0.398773	Alt	0.437231
456	comp61373_c0_seq1.430_T	1	-0.110223	0.277145	0.282558	-0.580214	0.25033	0.426024	Bio13	0.580214
457	comp96726_c2_seq1.434_A	1	-0.100655	0.253088	0.25803	-0.529848	0.2286	0.389042	Bio13	0.529848		1
458	comp51807_c0_seq1.436_G	1	-0.127924	0.320102	0.304028	-0.675674	0.281514	0.475866	Bio13	0.675674
459	comp75801_c0_seq1.437_C	1	-0.087766	0.279799	0.209915	-0.435273	0.17256	0.338177	Bio13	0.435273		1
460	comp41987_c0_seq1.438_C	1	-0.0873831	0.271138	0.265612	-0.501891	0.0974181	0.358275	Bio13	0.501891
461	comp75529_c0_seq1.439_C	1	-0.116969	0.294108	0.299851	-0.615725	0.265651	0.452098	Bio13	0.615725		1
462	comp95922_c2_seq1.439_C	1	-0.122769	0.407921	0.289419	-0.601397	0.233896	0.472758	Bio13	0.601397		1
463	comp82850_c0_seq1.441_G	1	-0.0816689	0.20535	0.20936	-0.429907	0.185481	0.31566	Bio13	0.429907
464	comp93613_c0_seq2.442_G	1	-0.0816689	0.20535	0.20936	-0.429907	0.185481	0.31566	Bio13	0.429907		1
465	comp94025_c0_seq2.442_A	1	0.0836922	-0.379802	-0.17614	0.457454	0.0221751	-0.373722	Bio13	0.457454
466	comp68888_c0_seq1.443_T	1	-0.131621	0.330951	0.337414	-0.692857	0.298929	0.508732	Bio13	0.692857		1
467	comp92451_c0_seq3.443_G	1	0.0839545	-0.210153	-0.172527	0.516335	-0.0710447	-0.251091	Bio13	0.516335
468	comp81459_c0_seq1.444_C	1	-0.0822271	0.422061	0.0372753	-0.23412	0.198005	0.362453	Alt	0.422061
469	comp92758_c0_seq1.444_G	1	-0.0821611	0.204171	0.173406	-0.436044	0.17256	0.288647	Bio13	0.436044
470	comp48688_c0_seq1.445_C	1	-0.100655	0.253088	0.25803	-0.529848	0.2286	0.389042	Bio13	0.529848		1
471	comp49102_c0_seq1.445_A	1	-0.122337	0.329321	0.247786	-0.534609	0.39302	0.507092	Bio13	0.534609
472	comp93978_c0_seq1.445_C	1	-0.0926564	0.330372	0.174735	-0.424925	0.181596	0.353638	Bio13	0.424925
473	comp85299_c0_seq1.448_G	1	-0.0931573	0.295923	0.189676	-0.518225	0.0927198	0.310507	Bio13	0.518225
474	comp89421_c0_seq1.449_G	1	-0.0943896	0.176681	0.213707	-0.478357	0.294401	0.383006	Bio13	0.478357
475	comp89588_c0_seq2.449_G	1	-0.095186	0.470953	0.157062	-0.452396	0.0204452	0.381179	Alt	0.470953
476	comp95698_c0_seq3.449_A	1	-0.0816689	0.20535	0.20936	-0.429907	0.185481	0.31566	Bio13	0.429907		1
477	comp96778_c0_seq1.449_C	1	-0.113793	0.330951	0.262881	-0.590669	0.215127	0.443336	Bio13	0.590669		1
478	comp50337_c0_seq1.450_T	1	-0.0816689	0.20535	0.20936	-0.429907	0.185481	0.31566	Bio13	0.429907		1
479	comp43975_c0_seq1.452_A	1	-0.0990137	0.458276	0.122138	-0.382745	0.168643	0.390414	Alt	0.458276
480	comp47367_c0_seq1.452_A	1	-0.123098	0.347825	0.292375	-0.607683	0.291107	0.490611	Bio13	0.607683		1
481	comp49290_c0_seq1.452_A	1	-0.12484	0.377879	0.278882	-0.645256	0.22171	0.487533	Bio13	0.645256		1
482	comp84058_c0_seq5.453_G	1	-0.0845207	0.280878	0.294803	-0.434471	0.159674	0.43815	Wind2	0.43815
483	comp82506_c0_seq1.454_C	1	-0.0959424	0.447075	0.129605	-0.413748	0.101732	0.365044	Alt	0.447075
484	comp89918_c0_seq1.454_G	1	-0.0788101	0.326202	-0.0340728	-0.244401	0.221664	0.204029	Alt	0.326202
485	comp89918_c0_seq1.455_T	1	-0.0788101	0.326202	-0.0340728	-0.244401	0.221664	0.204029	Alt	0.326202
486	comp74905_c1_seq1.459_C	1	-0.0866634	0.398768	0.0142621	-0.271549	0.213511	0.30248	Alt	0.398768
487	comp82857_c0_seq1.459_C	1	-0.100655	0.253088	0.25803	-0.529848	0.2286	0.389042	Bio13	0.529848		1
488	comp49030_c1_seq1.460_A	1	-0.110223	0.277145	0.282558	-0.580214	0.25033	0.426024	Bio13	0.580214		1
489	comp74966_c0_seq1.461_G	1	-0.105071	0.262	0.394032	-0.641761	0.150923	0.446577	Bio13	0.641761
490	comp90038_c0_seq1.461_G	1	-0.100655	0.253088	0.25803	-0.529848	0.2286	0.389042	Bio13	0.529848		1
491	comp93523_c0_seq2.461_T	1	-0.0873344	0.255788	0.224825	-0.447941	0.1783	0.35037	Bio13	0.447941
492	comp43584_c0_seq1.462_G	1	-0.0864479	0.307532	0.128437	-0.471064	0.0515563	0.271217	Bio13	0.471064
493	comp90805_c0_seq1.462_A	1	-0.0822112	0.0191568	0.210991	-0.443168	0.365302	0.290278	Bio13	0.443168
494	comp76227_c0_seq1.463_T	1	-0.0837702	0.293438	0.132946	-0.362217	0.193512	0.321436	Bio13	0.362217
495	comp82266_c0_seq1.463_T	1	-0.0816689	0.20535	0.20936	-0.429907	0.185481	0.31566	Bio13	0.429907		1
496	comp105025_c0_seq1.465_C	1	-0.124081	0.454862	0.220204	-0.532957	0.278218	0.488252	Bio13	0.532957
497	comp84830_c0_seq1.465_A	1	-0.089902	0.395716	0.0894893	-0.365317	0.142302	0.304498	Alt	0.395716
498	comp85612_c0_seq1.465_A	1	-0.0816689	0.20535	0.20936	-0.429907	0.185481	0.31566	Bio13	0.429907		1
499	comp85594_c0_seq2.466_A	1	-0.0915286	0.0458489	0.209749	-0.489779	0.379398	0.284383	Bio13	0.489779
500	comp87406_c0_seq2.466_A	1	-0.119821	0.332444	0.2883	-0.597952	0.281515	0.475183	Bio13	0.597952		1
501	comp98749_c0_seq1.466_A	1	-0.0971642	0.294108	0.217057	-0.50221	0.17256	0.379453	Bio13	0.50221		1
502	comp93874_c0_seq1.467_T	1	-0.0816689	0.20535	0.20936	-0.429907	0.185481	0.31566	Bio13	0.429907		1
503	comp42162_c0_seq1.468_T	1	-0.0816689	0.20535	0.20936	-0.429907	0.185481	0.31566	Bio13	0.429907		1
504	comp48840_c0_seq1.468_T	1	-0.0910331	0.252679	0.151778	-0.418472	0.244468	0.357284	Bio13	0.418472
505	comp80507_c0_seq1.470_C	1	-0.0946985	0.238112	0.242761	-0.498495	0.215073	0.366021	Bio13	0.498495		1
506	comp95072_c0_seq5.472_C	1	-0.0816689	0.20535	0.20936	-0.429907	0.185481	0.31566	Bio13	0.429907		1
507	comp49754_c0_seq1.473_T	1	-0.0866455	0.271031	0.143318	-0.49966	0.0547144	0.265025	Bio13	0.49966
508	comp61797_c0_seq1.473_T	1	-0.083727	0.256649	0.276985	-0.453351	0.143005	0.389389	Bio13	0.453351
509	comp74801_c0_seq1.473_T	1	-0.0816689	0.20535	0.20936	-0.429907	0.185481	0.31566	Bio13	0.429907		1
510	comp80416_c0_seq1.474_G	1	-0.0816689	0.20535	0.20936	-0.429907	0.185481	0.31566	Bio13	0.429907		1
511	comp94593_c0_seq1.474_G	1	-0.0897389	0.373772	0.196351	-0.368714	0.190515	0.395417	Wind2	0.395417
512	comp97394_c0_seq1.474_T	1	-0.0816689	0.20535	0.20936	-0.429907	0.185481	0.31566	Bio13	0.429907		1
513	comp75477_c0_seq1.476_T	1	-0.096719	0.243192	0.247941	-0.509131	0.219662	0.373831	Bio13	0.509131		1
514	comp82994_c0_seq1.476_A	1	-0.110683	0.278302	0.283737	-0.582636	0.251375	0.427802	Bio13	0.582636		1
515	comp90549_c0_seq1.477_T	1	0.0811391	-0.187797	-0.168498	0.387483	-0.246184	-0.306558	Bio13	0.387483
516	comp75328_c0_seq1.478_C	1	-0.0993804	0.280761	0.256262	-0.531217	0.182964	0.366358	Bio13	0.531217
517	comp85299_c0_seq1.478_A	1	-0.132814	0.393377	0.314772	-0.679496	0.26078	0.514898	Bio13	0.679496		1
518	comp87231_c0_seq1.478_T	1	-0.0780014	0.228106	0.334684	-0.447384	0.131325	0.431446	Bio13	0.447384
519	comp94241_c0_seq2.478_T	1	-0.0800132	0.265362	0.102559	-0.382817	0.140108	0.233989	Bio13	0.382817
520	comp61797_c0_seq1.480_C	1	-0.083727	0.256649	0.276985	-0.453351	0.143005	0.389389	Bio13	0.453351
521	comp40861_c0_seq1.481_G	1	-0.0952076	0.261544	0.170543	-0.486825	0.191809	0.313588	Bio13	0.486825
522	comp49125_c0_seq1.481_G	1	-0.0905269	0.281488	-0.0292144	-0.30687	0.315841	0.228669	Bio14	0.315841
523	comp98055_c0_seq1.483_T	1	-0.0834049	0.233621	0.322548	-0.495835	0.115383	0.403514	Bio13	0.495835
524	comp43005_c0_seq1.484_A	1	-0.0791971	0.369498	0.0484872	-0.250056	0.198291	0.285165	Alt	0.369498
525	comp80018_c1_seq1.484_T	1	-0.100655	0.253088	0.25803	-0.529848	0.2286	0.389042	Bio13	0.529848		1
526	comp89465_c0_seq1.484_A	1	-0.113687	0.278466	0.282039	-0.607293	0.250193	0.425187	Bio13	0.607293
527	comp84932_c0_seq1.485_T	1	-0.11519	0.280469	0.289534	-0.617889	0.252606	0.435983	Bio13	0.617889
528	comp96844_c0_seq1.485_T	1	-0.124464	0.312953	0.319065	-0.655178	0.282673	0.481067	Bio13	0.655178		1
529	comp80831_c0_seq2.486_G	1	-0.0826082	0.287021	0.0974549	-0.386575	0.140408	0.279286	Bio13	0.386575
530	comp73674_c1_seq1.487_A	1	-0.119227	0.334214	0.296862	-0.612048	0.255192	0.460216	Bio13	0.612048		1
531	comp96726_c2_seq1.487_A	1	-0.100655	0.253088	0.25803	-0.529848	0.2286	0.389042	Bio13	0.529848		1
532	comp49742_c0_seq1.488_A	1	-0.0782728	0.428811	0.179145	-0.358441	0.00907108	0.351521	Alt	0.428811
533	comp73458_c0_seq1.488_C	1	-0.0826563	0.195526	0.142174	-0.436079	0.177345	0.283716	Bio13	0.436079
534	comp94241_c0_seq2.489_A	1	-0.102485	0.322173	0.348152	-0.566746	0.15232	0.484859	Bio13	0.566746
535	comp94495_c1_seq1.490_T	1	-0.0907744	0.194542	0.418176	-0.598641	0.123217	0.409722	Bio13	0.598641
536	comp94951_c1_seq7.490_C	1	-0.078251	0.311771	0.260374	-0.478902	-0.0211553	0.409815	Bio13	0.478902
537	comp108769_c0_seq1.491_G	1	-0.0936028	0.26009	0.23839	-0.455526	0.240121	0.396657	Bio13	0.455526
538	comp48579_c0_seq1.491_T	1	-0.0780929	0.237544	-0.0137882	-0.360841	0.142725	0.137484	Bio13	0.360841
539	comp87956_c0_seq1.491_A	1	-0.0816689	0.20535	0.20936	-0.429907	0.185481	0.31566	Bio13	0.429907		1
540	comp73566_c0_seq1.493_A	1	-0.0816689	0.20535	0.20936	-0.429907	0.185481	0.31566	Bio13	0.429907		1
541	comp87766_c0_seq3.494_A	1	-0.0945224	0.237928	0.244759	-0.553233	0.134461	0.348275	Bio13	0.553233
542	comp92496_c0_seq1.495_A	1	-0.107644	0.312351	0.250712	-0.522775	0.257028	0.432189	Bio13	0.522775		1
543	comp49713_c0_seq4.496_T	1	-0.0816689	0.20535	0.20936	-0.429907	0.185481	0.31566	Bio13	0.429907		1
544	comp90074_c0_seq1.496_T	1	-0.0784239	0.437231	0.265628	-0.401602	-0.0338806	0.398773	Alt	0.437231
545	comp39769_c0_seq1.497_A	1	-0.100655	0.253088	0.25803	-0.529848	0.2286	0.389042	Bio13	0.529848		1
546	comp94379_c3_seq1.497_A	1	-0.0870988	0.333017	0.168003	-0.422497	0.115383	0.32261	Bio13	0.422497
547	comp75327_c0_seq1.498_G	1	-0.132814	0.393377	0.314772	-0.679496	0.26078	0.514898	Bio13	0.679496		1
548	comp81678_c0_seq1.498_T	1	-0.116969	0.294108	0.299851	-0.615725	0.265651	0.452098	Bio13	0.615725		1
549	comp42106_c0_seq1.499_C	1	-0.0811704	0.222771	0.18684	-0.4101	0.183617	0.298944	Bio13	0.4101
550	comp82850_c0_seq1.499_A	1	-0.0816689	0.20535	0.20936	-0.429907	0.185481	0.31566	Bio13	0.429907		1
551	comp87485_c0_seq1.502_T	1	-0.100655	0.253088	0.25803	-0.529848	0.2286	0.389042	Bio13	0.529848		1
552	comp76475_c0_seq1.503_A	1	-0.0781648	0.24586	0.125182	-0.363801	0.173226	0.24046	Bio13	0.363801
553	comp45742_c0_seq1.504_A	1	-0.0816689	0.20535	0.20936	-0.429907	0.185481	0.31566	Bio13	0.429907		1
554	comp83676_c1_seq2.505_A	1	-0.0834409	0.205693	0.370521	-0.508782	0.141747	0.367475	Bio13	0.508782
555	comp95922_c1_seq1.510_G	1	-0.086753	0.297469	0.0961106	-0.396444	0.164416	0.23935	Bio13	0.396444
556	comp44169_c0_seq1.511_T	1	-0.110223	0.277145	0.282558	-0.580214	0.25033	0.426024	Bio13	0.580214		1
557	comp94379_c3_seq1.511_T	1	-0.0924592	0.307978	0.189944	-0.469091	0.143091	0.343268	Bio13	0.469091
558	comp51476_c1_seq1.512_A	1	-0.0903334	0.273447	0.203539	-0.426791	0.219105	0.36707	Bio13	0.426791		1
559	comp79661_c1_seq2.512_C	1	-0.0946985	0.238112	0.242761	-0.498495	0.215073	0.366021	Bio13	0.498495		1
560	comp90361_c0_seq1.512_A	1	-0.0855281	0.379235	0.122303	-0.418416	0.0404265	0.332231	Bio13	0.418416
561	comp97381_c0_seq1.512_C	1	-0.100655	0.253088	0.25803	-0.529848	0.2286	0.389042	Bio13	0.529848		1
562	comp88346_c1_seq2.513_A	1	-0.125505	0.315573	0.321735	-0.660662	0.285039	0.485093	Bio13	0.660662		1
563	comp48149_c0_seq1.514_A	1	-0.0816689	0.20535	0.20936	-0.429907	0.185481	0.31566	Bio13	0.429907		1
564	comp82110_c0_seq1.514_C	1	-0.100287	0.249988	0.223585	-0.531106	0.215127	0.361591	Bio13	0.531106
565	comp44258_c0_seq1.515_A	1	-0.116969	0.294108	0.299851	-0.615725	0.265651	0.452098	Bio13	0.615725		1
566	comp46859_c0_seq1.515_G	1	-0.102334	0.252614	0.347873	-0.572064	0.215127	0.443336	Bio13	0.572064
567	comp68886_c0_seq1.516_G	1	-0.092206	0.229651	0.156372	-0.408896	0.297628	0.345581	Bio13	0.408896
568	comp83617_c0_seq1.517_T	1	-0.0816689	0.20535	0.20936	-0.429907	0.185481	0.31566	Bio13	0.429907		1
569	comp43162_c0_seq1.518_C	1	-0.0816689	0.20535	0.20936	-0.429907	0.185481	0.31566	Bio13	0.429907		1
570	comp87291_c0_seq1.518_G	1	-0.10837	0.427573	0.265058	-0.536524	0.130781	0.470136	Bio13	0.536524
571	comp89886_c0_seq2.518_G	1	-0.100655	0.253088	0.25803	-0.529848	0.2286	0.389042	Bio13	0.529848		1
572	comp85860_c0_seq1.520_G	1	-0.0816689	0.20535	0.20936	-0.429907	0.185481	0.31566	Bio13	0.429907
573	comp86883_c0_seq1.520_C	1	-0.0816689	0.20535	0.20936	-0.429907	0.185481	0.31566	Bio13	0.429907		1
574	comp90361_c0_seq1.520_C	1	-0.0855281	0.379235	0.122303	-0.418416	0.0404265	0.332231	Bio13	0.418416
575	comp93137_c0_seq1.520_G	1	-0.106716	0.347825	0.223891	-0.513787	0.214104	0.430521	Bio13	0.513787
576	comp43972_c0_seq1.521_T	1	-0.087766	0.279799	0.209915	-0.435273	0.17256	0.338177	Bio13	0.435273		1
577	comp90805_c0_seq1.521_C	1	-0.0822112	0.0191568	0.210991	-0.443168	0.365302	0.290278	Bio13	0.443168
578	comp93853_c0_seq1.521_A	1	-0.0780563	0.169667	0.0168735	-0.295624	0.31567	0.206065	Bio14	0.31567
579	comp86669_c0_seq1.523_A	1	-0.116969	0.294108	0.299851	-0.615725	0.265651	0.452098	Bio13	0.615725		1
580	comp73566_c0_seq1.524_C	1	-0.0946985	0.238112	0.242761	-0.498495	0.215073	0.366021	Bio13	0.498495		1
581	comp76192_c0_seq1.525_A	1	-0.0816689	0.20535	0.20936	-0.429907	0.185481	0.31566	Bio13	0.429907		1
582	comp85207_c0_seq1.525_G	1	-0.131621	0.330951	0.337414	-0.692857	0.298929	0.508732	Bio13	0.692857		1
583	comp82850_c0_seq1.526_T	1	-0.0816689	0.20535	0.20936	-0.429907	0.185481	0.31566	Bio13	0.429907		1
584	comp96393_c2_seq1.526_C	1	-0.0990385	0.239047	0.24762	-0.533883	0.215127	0.372738	Bio13	0.533883
585	comp51536_c0_seq1.527_T	1	-0.0816689	0.20535	0.20936	-0.429907	0.185481	0.31566	Bio13	0.429907		1
586	comp82850_c0_seq1.527_C	1	-0.0816689	0.20535	0.20936	-0.429907	0.185481	0.31566	Bio13	0.429907		1
587	comp93137_c0_seq2.528_G	1	-0.106716	0.347825	0.223891	-0.513787	0.214104	0.430521	Bio13	0.513787
588	comp49142_c0_seq1.529_A	1	-0.116969	0.294108	0.299851	-0.615725	0.265651	0.452098	Bio13	0.615725		1
589	comp61797_c0_seq1.529_G	1	-0.0865358	0.24959	0.299422	-0.481896	0.148881	0.394298	Bio13	0.481896
590	comp89630_c0_seq1.529_A	1	0.0888446	-0.153749	-0.278995	0.534475	-0.192649	-0.342917	Bio13	0.534475
591	comp98055_c0_seq1.529_C	1	-0.0834049	0.233621	0.322548	-0.495835	0.115383	0.403514	Bio13	0.495835
592	comp74261_c0_seq1.530_C	1	-0.087766	0.279799	0.209915	-0.435273	0.17256	0.338177	Bio13	0.435273		1
593	comp49290_c0_seq1.531_T	1	-0.0816689	0.20535	0.20936	-0.429907	0.185481	0.31566	Bio13	0.429907		1
594	comp93417_c0_seq1.531_G	1	-0.10235	0.324138	0.183062	-0.524318	0.1603	0.344719	Bio13	0.524318
595	comp96329_c0_seq1.531_A	1	0.0816056	-0.355897	-0.180309	0.404922	-0.0557999	-0.36783	Bio13	0.404922
596	comp96726_c2_seq1.531_A	1	-0.100655	0.253088	0.25803	-0.529848	0.2286	0.389042	Bio13	0.529848		1
597	comp81459_c0_seq1.532_T	1	-0.0822271	0.422061	0.0372753	-0.23412	0.198005	0.362453	Alt	0.422061
598	comp83248_c0_seq1.532_A	1	-0.088207	0.246973	0.284666	-0.478017	0.172559	0.374437	Bio13	0.478017
599	comp69285_c0_seq1.533_A	1	-0.116969	0.294108	0.299851	-0.615725	0.265651	0.452098	Bio13	0.615725		1
600	comp96513_c0_seq3.534_G	1	-0.0832699	0.216883	0.26644	-0.475868	0.143091	0.35345	Bio13	0.475868
601	comp90074_c0_seq1.535_C	1	-0.0784239	0.437231	0.265628	-0.401602	-0.0338806	0.398773	Alt	0.437231
602	comp85594_c0_seq2.536_G	1	-0.0915286	0.0458489	0.209749	-0.489779	0.379398	0.284383	Bio13	0.489779
603	comp87271_c0_seq3.536_A	1	-0.0824215	0.428945	0.202533	-0.374781	0.040295	0.414742	Alt	0.428945
604	comp87528_c0_seq1.536_C	1	-0.0946985	0.238112	0.242761	-0.498495	0.215073	0.366021	Bio13	0.498495		1
605	comp94593_c0_seq1.536_A	1	-0.0828633	0.333832	0.221946	-0.350978	0.1849	0.383764	Wind2	0.383764
606	comp97315_c0_seq1.536_A	1	-0.0840678	0.500457	0.434434	-0.476862	-0.0913558	0.572351	Wind2	0.572351
607	comp85955_c0_seq1.537_A	1	-0.0952076	0.261544	0.170543	-0.486825	0.191809	0.313588	Bio13	0.486825
608	comp93294_c2_seq2.537_A	1	-0.0790494	0.207328	0.00747964	-0.343672	0.216754	0.145818	Bio13	0.343672
609	comp75943_c0_seq1.540_G	1	-0.0779317	0.253088	0.163035	-0.399604	0.12179	0.305692	Bio13	0.399604		1
610	comp83538_c0_seq1.540_A	1	-0.108108	0.412372	0.170066	-0.504441	0.161421	0.377211	Bio13	0.504441
611	comp74843_c0_seq1.541_G	1	-0.0836887	0.388485	0.299017	-0.418002	0.0641303	0.451816	Wind2	0.451816
612	comp93148_c1_seq2.541_T	1	-0.0778119	0.24749	0.112442	-0.364459	0.161907	0.264268	Bio13	0.364459
613	comp51779_c0_seq1.542_C	1	-0.0816689	0.20535	0.20936	-0.429907	0.185481	0.31566	Bio13	0.429907		1
614	comp85616_c1_seq1.542_C	1	-0.118663	0.323457	0.339648	-0.640296	0.231613	0.490728	Bio13	0.640296
615	comp88749_c0_seq1.542_T	1	-0.116969	0.294108	0.299851	-0.615725	0.265651	0.452098	Bio13	0.615725		1
616	comp86669_c0_seq1.543_G	1	-0.116969	0.294108	0.299851	-0.615725	0.265651	0.452098	Bio13	0.615725
617	comp90840_c0_seq1.544_A	1	-0.0826623	0.391047	0.154941	-0.359337	0.0912263	0.318788	Alt	0.391047		1
618	comp87050_c0_seq1.545_T	1	-0.102422	0.482826	0.153516	-0.416193	0.144174	0.426025	Alt	0.482826		1
619	comp96014_c0_seq1.545_A	1	-0.100655	0.253088	0.25803	-0.529848	0.2286	0.389042	Bio13	0.529848		1
620	comp96702_c5_seq1.545_C	1	-0.0779886	0.338765	0.160296	-0.381076	0.059066	0.372745	Bio13	0.381076
621	comp45742_c0_seq1.546_G	1	-0.0816689	0.20535	0.20936	-0.429907	0.185481	0.31566	Bio13	0.429907		1
622	comp76304_c0_seq1.546_G	1	-0.0798145	0.229958	0.182453	-0.455952	0.0928522	0.258059	Bio13	0.455952
623	comp86030_c0_seq1.548_A	1	-0.102065	0.274639	0.311414	-0.543897	0.21888	0.429373	Bio13	0.543897
624	comp94498_c0_seq2.548_T	1	-0.087766	0.279799	0.209915	-0.435273	0.17256	0.338177	Bio13	0.435273		1
625	comp82258_c0_seq1.550_C	1	-0.088868	0.424013	0.0873787	-0.34872	0.123506	0.355833	Alt	0.424013
626	comp93509_c0_seq1.550_A	1	-0.092053	0.297637	0.184379	-0.438374	0.191809	0.348059	Bio13	0.438374
627	comp89660_c1_seq1.552_T	1	-0.100655	0.253088	0.25803	-0.529848	0.2286	0.389042	Bio13	0.529848
628	comp93433_c0_seq1.552_A	1	-0.111553	0.324453	0.195875	-0.504	0.300189	0.443509	Bio13	0.504
629	comp91163_c0_seq1.554_G	1	-0.0884729	0.254001	0.101838	-0.404427	0.219105	0.268009	Bio13	0.404427
630	comp67370_c0_seq1.555_T	1	-0.0969241	0.284491	0.206997	-0.476407	0.214104	0.373162	Bio13	0.476407
631	comp95543_c1_seq1.555_C	1	-0.0901605	0.298532	0.141513	-0.388178	0.227908	0.351172	Bio13	0.388178
632	comp85751_c0_seq1.556_T	1	-0.0948573	0.257321	0.248392	-0.494422	0.204272	0.398876	Bio13	0.494422
633	comp85794_c0_seq1.556_T	1	-0.112942	0.334065	0.258234	-0.564311	0.238702	0.447906	Bio13	0.564311		1
634	comp93982_c1_seq2.556_A	1	-0.0816689	0.20535	0.20936	-0.429907	0.185481	0.31566	Bio13	0.429907		1
635	comp94138_c0_seq1.556_A	1	-0.0816689	0.20535	0.20936	-0.429907	0.185481	0.31566	Bio13	0.429907		1
636	comp95515_c0_seq2.557_A	1	-0.116969	0.294108	0.299851	-0.615725	0.265651	0.452098	Bio13	0.615725
637	comp92059_c0_seq1.558_A	1	-0.0879909	0.161227	0.138391	-0.398657	0.328284	0.309441	Bio13	0.398657
638	comp97067_c0_seq1.558_T	1	-0.0816689	0.20535	0.20936	-0.429907	0.185481	0.31566	Bio13	0.429907		1
639	comp99415_c0_seq1.559_T	1	-0.0946985	0.238112	0.242761	-0.498495	0.215073	0.366021	Bio13	0.498495		1
640	comp86288_c0_seq1.561_G	1	-0.0952076	0.261544	0.170543	-0.486825	0.191809	0.313588	Bio13	0.486825
641	comp88265_c0_seq1.561_A	1	-0.0987874	0.228356	0.271515	-0.510603	0.263544	0.435177	Bio13	0.510603
642	comp92059_c0_seq1.561_A	1	-0.0879909	0.161227	0.138391	-0.398657	0.328284	0.309441	Bio13	0.398657
643	comp94401_c0_seq1.561_T	1	-0.100655	0.253088	0.25803	-0.529848	0.2286	0.389042	Bio13	0.529848		1
644	comp103342_c0_seq1.562_T	1	-0.100655	0.253088	0.25803	-0.529848	0.2286	0.389042	Bio13	0.529848		1
645	comp49742_c0_seq1.562_A	1	-0.0782728	0.428811	0.179145	-0.358441	0.00907108	0.351521	Alt	0.428811
646	comp68916_c0_seq1.562_T	1	-0.0818614	0.241946	0.279093	-0.463128	0.123217	0.357386	Bio13	0.463128
647	comp88204_c0_seq1.562_C	1	-0.0898156	0.312351	0.176179	-0.420587	0.173226	0.366793	Bio13	0.420587		1
648	comp87191_c0_seq1.563_C	1	-0.0801474	0.399286	0.185232	-0.363366	0.0558959	0.374639	Alt	0.399286
649	comp44065_c0_seq1.564_T	1	-0.116781	0.397026	0.235419	-0.537263	0.250545	0.480224	Bio13	0.537263		1
650	comp49742_c0_seq1.566_A	1	-0.0782728	0.428811	0.179145	-0.358441	0.00907108	0.351521	Alt	0.428811
651	comp73674_c0_seq1.566_T	1	-0.100655	0.253088	0.25803	-0.529848	0.2286	0.389042	Bio13	0.529848		1
652	comp97255_c0_seq1.566_G	1	-0.116969	0.294108	0.299851	-0.615725	0.265651	0.452098	Bio13	0.615725		1
653	comp86109_c0_seq1.567_C	1	-0.0822403	0.374712	0.138207	-0.377421	0.0713265	0.322267	Bio13	0.377421		1
654	comp88315_c0_seq1.567_T	1	-0.0903334	0.273447	0.203539	-0.426791	0.219105	0.36707	Bio13	0.426791		1
655	comp73149_c0_seq1.568_C	1	-0.0792298	0.223976	0.0887736	-0.359483	0.203157	0.229081	Bio13	0.359483
656	comp76446_c0_seq1.568_A	1	-0.132814	0.393377	0.314772	-0.679496	0.26078	0.514898	Bio13	0.679496		1
657	comp93663_c0_seq1.568_C	1	-0.0792961	0.419673	0.29048	-0.449541	-0.067314	0.395611	Bio13	0.449541
658	comp97131_c0_seq1.568_A	1	-0.0959753	0.25451	0.277534	-0.472782	0.260293	0.445306	Bio13	0.472782
659	comp97795_c0_seq1.568_A	1	-0.0921245	0.219145	0.337766	-0.565073	0.137102	0.400476	Bio13	0.565073
660	comp99422_c0_seq1.568_C	1	-0.100655	0.253088	0.25803	-0.529848	0.2286	0.389042	Bio13	0.529848		1
661	comp50335_c0_seq1.569_A	1	-0.107644	0.312351	0.250712	-0.522775	0.257028	0.432189	Bio13	0.522775		1
662	comp93893_c0_seq1.569_A	1	-0.0816689	0.20535	0.20936	-0.429907	0.185481	0.31566	Bio13	0.429907		1
663	comp95082_c2_seq2.569_A	1	-0.0952928	0.277145	0.220143	-0.494639	0.180152	0.371259	Bio13	0.494639		1
664	comp43928_c0_seq1.570_T	1	-0.0901433	0.26157	0.209951	-0.437783	0.215241	0.361925	Bio13	0.437783		1
665	comp75327_c0_seq1.570_A	1	-0.132814	0.393377	0.314772	-0.679496	0.26078	0.514898	Bio13	0.679496
666	comp95515_c0_seq2.570_C	1	-0.116969	0.294108	0.299851	-0.615725	0.265651	0.452098	Bio13	0.615725		1
667	comp86000_c0_seq1.571_G	1	-0.0816689	0.20535	0.20936	-0.429907	0.185481	0.31566	Bio13	0.429907		1
668	comp72526_c0_seq1.572_C	1	-0.0798437	0.304545	0.0925172	-0.33196	0.167613	0.286117	Bio13	0.33196
669	comp91894_c0_seq3.572_T	1	-0.118658	0.295834	0.264318	-0.609353	0.282297	0.419354	Bio13	0.609353
670	comp95515_c0_seq2.572_C	1	-0.116969	0.294108	0.299851	-0.615725	0.265651	0.452098	Bio13	0.615725		1
671	comp85877_c1_seq1.573_A	1	-0.0828657	0.458824	-0.0480271	-0.291381	0.058386	0.28886	Alt	0.458824
672	comp96172_c2_seq1.573_A	1	-0.100655	0.253088	0.25803	-0.529848	0.2286	0.389042	Bio13	0.529848		1
673	comp96550_c0_seq1.573_G	1	-0.080239	0.285694	0.243065	-0.299364	0.2845	0.435358	Wind2	0.435358
674	comp68531_c0_seq1.574_A	1	-0.100784	0.443211	0.139759	-0.41601	0.161421	0.43264	Alt	0.443211
675	comp93512_c0_seq3.574_T	1	-0.0907062	0.338488	0.161498	-0.43881	0.125571	0.366689	Bio13	0.43881
676	comp49936_c0_seq1.575_G	1	-0.0816689	0.20535	0.20936	-0.429907	0.185481	0.31566	Bio13	0.429907		1
677	comp50080_c0_seq1.575_T	1	-0.100655	0.253088	0.25803	-0.529848	0.2286	0.389042	Bio13	0.529848		1
678	comp96532_c2_seq1.575_C	1	0.0816689	-0.20535	-0.20936	0.429907	-0.185481	-0.31566	Bio13	0.429907
679	comp96513_c0_seq2.576_G	1	-0.117452	0.329689	0.349653	-0.639709	0.214855	0.49791	Bio13	0.639709
680	comp77429_c1_seq1.577_G	1	-0.0816689	0.20535	0.20936	-0.429907	0.185481	0.31566	Bio13	0.429907		1
681	comp42795_c0_seq1.578_C	1	-0.0816689	0.20535	0.20936	-0.429907	0.185481	0.31566	Bio13	0.429907		1
682	comp49355_c0_seq1.578_C	1	-0.0968749	0.220173	0.207458	-0.542225	0.184794	0.335004	Bio13	0.542225
683	comp87811_c0_seq1.578_T	1	-0.100854	0.2478	0.251132	-0.542907	0.215127	0.391317	Bio13	0.542907
684	comp92778_c1_seq1.578_A	1	-0.0816689	0.20535	0.20936	-0.429907	0.185481	0.31566	Bio13	0.429907		1
685	comp42835_c0_seq1.583_A	1	-0.0809993	0.209863	0.277907	-0.487983	0.110225	0.320722	Bio13	0.487983
686	comp89660_c1_seq1.583_A	1	-0.100655	0.253088	0.25803	-0.529848	0.2286	0.389042	Bio13	0.529848
687	comp91946_c0_seq2.583_A	1	-0.100655	0.253088	0.25803	-0.529848	0.2286	0.389042	Bio13	0.529848		1
688	comp87823_c0_seq1.584_G	1	-0.082931	0.346222	0.154645	-0.364955	0.132005	0.33321	Bio13	0.364955		1
689	comp68545_c0_seq1.585_G	1	-0.136233	0.342547	0.349236	-0.717134	0.309403	0.526558	Bio13	0.717134		1
690	comp44221_c0_seq1.586_C	1	-0.0822168	0.233811	0.20709	-0.433865	0.156227	0.310752	Bio13	0.433865
691	comp47647_c0_seq1.586_G	1	-0.0946985	0.238112	0.242761	-0.498495	0.215073	0.366021	Bio13	0.498495		1
692	comp95663_c2_seq1.586_G	1	-0.0816689	0.20535	0.20936	-0.429907	0.185481	0.31566	Bio13	0.429907		1
693	comp43867_c0_seq1.587_G	1	-0.0899319	0.248733	0.142045	-0.437998	0.205835	0.260795	Bio13	0.437998
694	comp46859_c0_seq1.587_G	1	-0.102334	0.252614	0.347873	-0.572064	0.215127	0.443336	Bio13	0.572064
695	comp69920_c1_seq1.587_T	1	-0.0873359	0.251222	0.268574	-0.479466	0.150598	0.378	Bio13	0.479466
696	comp75282_c0_seq1.587_C	1	-0.100287	0.249988	0.223585	-0.531106	0.215127	0.361591	Bio13	0.531106
697	comp89660_c1_seq1.587_A	1	-0.100655	0.253088	0.25803	-0.529848	0.2286	0.389042	Bio13	0.529848
698	comp90902_c2_seq1.587_T	1	-0.110223	0.277145	0.282558	-0.580214	0.25033	0.426024	Bio13	0.580214		1
699	comp96513_c0_seq2.587_T	1	-0.117794	0.330251	0.30126	-0.631981	0.214855	0.456544	Bio13	0.631981
700	comp50136_c0_seq1.588_C	1	-0.110323	0.309289	0.39899	-0.647631	0.155788	0.517306	Bio13	0.647631
701	comp93109_c0_seq1.589_T	1	-0.0842195	0.369815	0.133291	-0.370882	0.107209	0.344541	Bio13	0.370882
702	comp88536_c0_seq1.590_A	1	-0.118663	0.323457	0.339648	-0.640296	0.231613	0.490728	Bio13	0.640296
703	comp42516_c0_seq1.591_T	1	-0.0816689	0.20535	0.20936	-0.429907	0.185481	0.31566	Bio13	0.429907		1
704	comp46847_c0_seq1.591_C	1	-0.0953073	0.206446	0.267221	-0.576564	0.149173	0.357368	Bio13	0.576564
705	comp91903_c0_seq1.592_A	1	-0.0939695	0.455148	0.123243	-0.376936	0.12145	0.380718	Alt	0.455148
706	comp95929_c0_seq1.592_T	1	-0.0779317	0.253088	0.163035	-0.399604	0.12179	0.305692	Bio13	0.399604		1
707	comp86917_c1_seq1.593_A	1	-0.0779237	0.155651	0.249376	-0.452943	0.171605	0.326738	Bio13	0.452943
708	comp42795_c0_seq1.594_T	1	-0.0816689	0.20535	0.20936	-0.429907	0.185481	0.31566	Bio13	0.429907		1
709	comp87191_c0_seq1.594_T	1	-0.0812424	0.430386	0.195882	-0.393858	-0.00418292	0.372513	Alt	0.430386
710	comp67256_c0_seq1.595_A	1	-0.110223	0.277145	0.282558	-0.580214	0.25033	0.426024	Bio13	0.580214		1
711	comp85616_c1_seq1.595_C	1	-0.118663	0.323457	0.339648	-0.640296	0.231613	0.490728	Bio13	0.640296
712	comp93263_c1_seq1.596_A	1	-0.100655	0.253088	0.25803	-0.529848	0.2286	0.389042	Bio13	0.529848		1
713	comp45241_c0_seq1.597_C	1	-0.0816689	0.20535	0.20936	-0.429907	0.185481	0.31566	Bio13	0.429907		1
714	comp84964_c0_seq2.597_A	1	-0.0992698	0.418931	0.133576	-0.517617	0.0203794	0.341812	Bio13	0.517617
715	comp80455_c0_seq1.598_T	1	-0.0844371	0.319008	0.131624	-0.433184	0.0713265	0.319085	Bio13	0.433184
716	comp83634_c0_seq1.599_T	1	-0.113687	0.278466	0.282039	-0.607293	0.250193	0.425187	Bio13	0.607293
717	comp90648_c0_seq2.599_G	1	-0.0856969	0.211544	0.291317	-0.479059	0.180152	0.371259	Bio13	0.479059
718	comp82258_c0_seq1.600_G	1	-0.088868	0.424013	0.0873787	-0.34872	0.123506	0.355833	Alt	0.424013
719	comp86327_c0_seq1.600_G	1	-0.105333	0.31807	0.256452	-0.530412	0.215127	0.406179	Bio13	0.530412		1
720	comp94459_c0_seq1.601_G	1	-0.100655	0.253088	0.25803	-0.529848	0.2286	0.389042	Bio13	0.529848		1
721	comp50475_c0_seq1.607_A	1	-0.0959648	0.330951	0.188349	-0.488481	0.131325	0.37794	Bio13	0.488481		1
722	comp70506_c0_seq1.607_C	1	-0.0835487	0.32924	0.106862	-0.295877	0.241959	0.338416	Wind2	0.338416
723	comp86601_c0_seq1.607_T	1	-0.100655	0.253088	0.25803	-0.529848	0.2286	0.389042	Bio13	0.529848
724	comp93135_c0_seq1.607_G	1	-0.0816689	0.20535	0.20936	-0.429907	0.185481	0.31566	Bio13	0.429907		1
725	comp87372_c0_seq1.609_C	1	-0.0985472	0.449112	0.354022	-0.507817	0.0625506	0.503266	Bio13	0.507817
726	comp97429_c0_seq1.613_A	1	-0.0919949	0.228829	0.43789	-0.567576	0.152315	0.489541	Bio13	0.567576
727	comp93383_c1_seq1.614_A	1	-0.0816689	0.20535	0.20936	-0.429907	0.185481	0.31566	Bio13	0.429907		1
728	comp84964_c0_seq2.615_A	1	-0.0992698	0.418931	0.133576	-0.517617	0.0203794	0.341812	Bio13	0.517617
729	comp91051_c0_seq2.615_C	1	-0.0816689	0.20535	0.20936	-0.429907	0.185481	0.31566	Bio13	0.429907		1
730	comp87547_c0_seq1.617_C	1	-0.116969	0.294108	0.299851	-0.615725	0.265651	0.452098	Bio13	0.615725		1
731	comp68254_c0_seq1.618_G	1	-0.0816689	0.20535	0.20936	-0.429907	0.185481	0.31566	Bio13	0.429907		1
732	comp89821_c0_seq1.618_A	1	-0.0816689	0.20535	0.20936	-0.429907	0.185481	0.31566	Bio13	0.429907		1
733	comp47422_c0_seq1.620_A	1	-0.0966552	0.259194	0.223358	-0.504913	0.200985	0.359064	Bio13	0.504913
734	comp49754_c0_seq1.620_A	1	-0.0864479	0.307532	0.128437	-0.471064	0.0515563	0.271217	Bio13	0.471064
735	comp66904_c0_seq1.620_T	1	-0.116969	0.294108	0.299851	-0.615725	0.265651	0.452098	Bio13	0.615725		1
736	comp69153_c0_seq1.620_C	1	-0.0938828	0.284622	0.112045	-0.410682	0.244287	0.329442	Bio13	0.410682
737	comp94927_c0_seq1.621_T	1	-0.0816689	0.20535	0.20936	-0.429907	0.185481	0.31566	Bio13	0.429907		1
738	comp83444_c2_seq1.622_C	1	-0.100655	0.253088	0.25803	-0.529848	0.2286	0.389042	Bio13	0.529848		1
739	comp88492_c0_seq1.623_G	1	-0.109701	0.294267	0.156809	-0.489282	0.320499	0.331555	Bio13	0.489282
740	comp81549_c0_seq1.624_A	1	-0.0795542	0.472117	0.16464	-0.320602	0.0297364	0.366547	Alt	0.472117
741	comp97535_c0_seq1.624_T	1	-0.100655	0.253088	0.25803	-0.529848	0.2286	0.389042	Bio13	0.529848		1
742	comp97535_c0_seq1.625_C	1	-0.100655	0.253088	0.25803	-0.529848	0.2286	0.389042	Bio13	0.529848		1
743	comp89121_c1_seq3.626_T	1	-0.079044	0.305189	0.17549	-0.367966	0.131325	0.303626	Bio13	0.367966		1
744	comp49951_c0_seq1.627_A	1	-0.122769	0.407921	0.289419	-0.601397	0.233896	0.472758	Bio13	0.601397		1
745	comp98055_c0_seq1.627_G	1	-0.0834049	0.233621	0.322548	-0.495835	0.115383	0.403514	Bio13	0.495835
746	comp84820_c0_seq1.628_A	1	-0.0901887	0.205597	0.12243	-0.457282	0.219444	0.233371	Bio13	0.457282
747	comp84251_c0_seq1.630_T	1	-0.0856969	0.211544	0.291317	-0.479059	0.180152	0.371259	Bio13	0.479059
748	comp74969_c0_seq1.631_G	1	-0.0841639	0.492996	0.245169	-0.359246	0.0292041	0.516363	Wind2	0.516363
749	comp85299_c0_seq1.631_C	1	-0.128612	0.378858	0.268409	-0.644023	0.264044	0.462843	Bio13	0.644023
750	comp86669_c0_seq1.632_A	1	-0.116969	0.294108	0.299851	-0.615725	0.265651	0.452098	Bio13	0.615725		1
751	comp91226_c0_seq1.632_A	1	-0.079159	0.243423	0.157794	-0.379907	0.173226	0.304369	Bio13	0.379907
752	comp92619_c2_seq1.632_T	1	-0.0949891	0.225327	0.275329	-0.539055	0.182964	0.369354	Bio13	0.539055
753	comp49819_c0_seq1.633_T	1	-0.0816689	0.20535	0.20936	-0.429907	0.185481	0.31566	Bio13	0.429907		1
754	comp95772_c2_seq5.635_T	1	-0.0902157	0.195017	0.296706	-0.558566	0.137102	0.331509	Bio13	0.558566
755	comp50321_c1_seq1.638_T	1	-0.0791703	0.409194	0.0942521	-0.299211	0.0991604	0.338755	Alt	0.409194		1
756	comp76384_c0_seq1.638_C	1	-0.100655	0.253088	0.25803	-0.529848	0.2286	0.389042	Bio13	0.529848		1
757	comp49999_c0_seq1.640_G	1	-0.0793964	0.154175	0.126719	-0.398609	0.232173	0.229121	Bio13	0.398609
758	comp91715_c0_seq2.640_C	1	-0.113687	0.278466	0.282039	-0.607293	0.250193	0.425187	Bio13	0.607293
759	comp42064_c0_seq1.641_T	1	-0.0816689	0.20535	0.20936	-0.429907	0.185481	0.31566	Bio13	0.429907		1
760	comp83634_c0_seq1.641_C	1	-0.113687	0.278466	0.282039	-0.607293	0.250193	0.425187	Bio13	0.607293
761	comp94664_c1_seq1.641_T	1	-0.115134	0.35828	0.291004	-0.618064	0.17133	0.472725	Bio13	0.618064
762	comp93978_c0_seq1.642_T	1	-0.087766	0.279799	0.209915	-0.435273	0.17256	0.338177	Bio13	0.435273		1
763	comp95795_c2_seq1.642_T	1	-0.0877933	0.254735	0.259662	-0.459223	0.178973	0.378905	Bio13	0.459223
764	comp75208_c1_seq1.644_T	1	-0.0781648	0.24586	0.125182	-0.363801	0.173226	0.24046	Bio13	0.363801
765	comp89534_c0_seq1.644_A	1	-0.0971642	0.294108	0.217057	-0.50221	0.17256	0.379453	Bio13	0.50221		1
766	comp92955_c0_seq1.644_T	1	-0.0816689	0.20535	0.20936	-0.429907	0.185481	0.31566	Bio13	0.429907		1
767	comp95810_c0_seq1.644_C	1	-0.0812103	0.239047	0.173088	-0.431695	0.131325	0.307342	Bio13	0.431695
768	comp91226_c0_seq1.645_T	1	-0.079159	0.243423	0.157794	-0.379907	0.173226	0.304369	Bio13	0.379907
769	comp80095_c0_seq2.646_A	1	-0.100655	0.253088	0.25803	-0.529848	0.2286	0.389042	Bio13	0.529848		1
770	comp91073_c1_seq1.646_T	1	-0.112796	0.188868	0.24499	-0.623479	0.297768	0.360535	Bio13	0.623479
771	comp42927_c0_seq1.647_C	1	-0.116969	0.294108	0.299851	-0.615725	0.265651	0.452098	Bio13	0.615725		1
772	comp74164_c0_seq1.647_T	1	-0.115617	0.204166	0.274489	-0.53943	0.445112	0.463297	Bio13	0.53943
773	comp88874_c0_seq1.648_A	1	-0.104453	0.258741	0.206144	-0.526246	0.257028	0.343013	Bio13	0.526246
774	comp88492_c0_seq1.649_T	1	-0.109701	0.294267	0.156809	-0.489282	0.320499	0.331555	Bio13	0.489282
775	comp91745_c0_seq1.649_G	1	-0.100332	0.236224	0.199656	-0.415398	0.3898	0.4066	Bio13	0.415398
776	comp85877_c1_seq1.650_T	1	-0.0783998	0.428192	0.0296674	-0.299753	0.0494471	0.318502	Alt	0.428192
777	comp91073_c1_seq1.650_A	1	-0.112796	0.188868	0.24499	-0.623479	0.297768	0.360535	Bio13	0.623479
778	comp81549_c0_seq1.651_A	1	-0.0795542	0.472117	0.16464	-0.320602	0.0297364	0.366547	Alt	0.472117
779	comp85869_c0_seq1.651_A	1	-0.0869149	0.357254	0.0197456	-0.346686	0.152851	0.23499	Alt	0.357254
780	comp87191_c0_seq1.651_A	1	-0.0812424	0.430386	0.195882	-0.393858	-0.00418292	0.372513	Alt	0.430386
781	comp79412_c0_seq1.653_C	1	-0.102998	0.29048	0.250979	-0.543128	0.196306	0.378227	Bio13	0.543128
782	comp82857_c0_seq1.654_C	1	-0.100655	0.253088	0.25803	-0.529848	0.2286	0.389042	Bio13	0.529848		1
783	comp88960_c4_seq1.655_T	1	-0.0946985	0.238112	0.242761	-0.498495	0.215073	0.366021	Bio13	0.498495		1
784	comp93512_c0_seq3.655_T	1	-0.0967158	0.361165	0.179383	-0.461206	0.14568	0.38947	Bio13	0.461206
785	comp94817_c0_seq1.655_G	1	-0.0809255	0.382676	0.0612764	-0.304887	0.128606	0.323786	Alt	0.382676
786	comp77770_c0_seq1.656_A	1	-0.09766	0.462698	0.169014	-0.454708	0.05777	0.42209	Alt	0.462698
787	comp92077_c0_seq1.656_G	1	-0.0816689	0.20535	0.20936	-0.429907	0.185481	0.31566	Bio13	0.429907		1
788	comp85016_c0_seq1.657_T	1	-0.110223	0.277145	0.282558	-0.580214	0.25033	0.426024	Bio13	0.580214		1
789	comp87372_c0_seq1.657_T	1	-0.0985472	0.449112	0.354022	-0.507817	0.0625506	0.503266	Bio13	0.507817
790	comp91891_c0_seq1.657_T	1	-0.0778291	0.231328	0.0838366	-0.307454	0.252221	0.2844	Bio13	0.307454
791	comp83707_c2_seq3.658_G	1	-0.130034	0.336196	0.342061	-0.721152	0.235383	0.494629	Bio13	0.721152
792	comp86443_c0_seq1.660_T	1	-0.079603	0.364916	0.0981037	-0.38838	0.0215982	0.320584	Bio13	0.38838		1
793	comp76633_c0_seq1.663_T	1	-0.100655	0.253088	0.25803	-0.529848	0.2286	0.389042	Bio13	0.529848		1
794	comp93433_c0_seq1.663_G	1	-0.10277	0.291693	0.188022	-0.483274	0.258904	0.403105	Bio13	0.483274
795	comp47422_c0_seq1.665_G	1	-0.0966552	0.259194	0.223358	-0.504913	0.200985	0.359064	Bio13	0.504913
796	comp83634_c0_seq1.665_A	1	-0.105177	0.283567	0.201531	-0.515555	0.253694	0.36296	Bio13	0.515555
797	comp95698_c0_seq3.665_T	1	-0.0816689	0.20535	0.20936	-0.429907	0.185481	0.31566	Bio13	0.429907		1
798	comp50510_c0_seq1.666_A	1	-0.105065	0.381132	0.34656	-0.545643	0.15232	0.479016	Bio13	0.545643
799	comp87547_c0_seq1.667_C	1	-0.0816689	0.20535	0.20936	-0.429907	0.185481	0.31566	Bio13	0.429907		1
800	comp77770_c1_seq1.669_C	1	-0.0923417	0.391829	0.143712	-0.385673	0.16075	0.410633	Wind2	0.410633
801	comp93180_c0_seq1.669_C	1	-0.0890462	0.27113	0.361825	-0.486747	0.167613	0.476953	Bio13	0.486747
802	comp79634_c0_seq1.670_A	1	-0.105458	0.386923	0.187459	-0.497298	0.17133	0.433046	Bio13	0.497298
803	comp86242_c0_seq1.670_A	1	-0.100655	0.253088	0.25803	-0.529848	0.2286	0.389042	Bio13	0.529848		1
804	comp50475_c0_seq1.671_A	1	-0.0979203	0.259385	0.123143	-0.483071	0.216754	0.28845	Bio13	0.483071
805	comp88492_c0_seq1.672_G	1	-0.109701	0.294267	0.156809	-0.489282	0.320499	0.331555	Bio13	0.489282
806	comp50384_c0_seq1.673_T	1	-0.0867894	0.163898	0.147785	-0.471543	0.209122	0.264119	Bio13	0.471543
807	comp74198_c1_seq1.674_T	1	-0.0892879	0.272431	0.259256	-0.477934	0.150598	0.399082	Bio13	0.477934
808	comp101065_c0_seq1.675_T	1	-0.0816689	0.20535	0.20936	-0.429907	0.185481	0.31566	Bio13	0.429907		1
809	comp98055_c0_seq1.675_T	1	-0.0834049	0.233621	0.322548	-0.495835	0.115383	0.403514	Bio13	0.495835
810	comp89247_c0_seq1.676_T	1	-0.101385	0.251222	0.327307	-0.559992	0.216635	0.429533	Bio13	0.559992
811	comp95126_c0_seq2.676_A	1	-0.084506	0.252614	0.273341	-0.469876	0.131325	0.37794	Bio13	0.469876
812	comp75110_c0_seq2.678_C	1	-0.086397	0.26302	-0.0375595	-0.282379	0.319339	0.221648	Bio14	0.319339
813	comp49742_c0_seq1.680_C	1	-0.0782728	0.428811	0.179145	-0.358441	0.00907108	0.351521	Alt	0.428811
814	comp76619_c0_seq1.681_A	1	-0.0781366	0.330951	0.113817	-0.386293	0.0475221	0.312544	Bio13	0.386293
815	comp45300_c0_seq1.683_T	1	-0.0871869	0.236986	0.298335	-0.479384	0.17256	0.409171	Bio13	0.479384
816	comp85177_c1_seq1.683_C	1	-0.0816689	0.20535	0.20936	-0.429907	0.185481	0.31566	Bio13	0.429907		1
817	comp93753_c0_seq1.683_T	1	-0.100655	0.253088	0.25803	-0.529848	0.2286	0.389042	Bio13	0.529848		1
818	comp45241_c0_seq1.684_T	1	-0.0816689	0.20535	0.20936	-0.429907	0.185481	0.31566	Bio13	0.429907		1
819	comp97773_c0_seq1.684_T	1	-0.0952928	0.277145	0.220143	-0.494639	0.180152	0.371259	Bio13	0.494639		1
820	comp93674_c0_seq1.685_T	1	-0.0816689	0.20535	0.20936	-0.429907	0.185481	0.31566	Bio13	0.429907		1
821	comp82857_c0_seq1.686_A	1	-0.0816689	0.20535	0.20936	-0.429907	0.185481	0.31566	Bio13	0.429907
822	comp88846_c0_seq1.686_C	1	-0.0816689	0.20535	0.20936	-0.429907	0.185481	0.31566	Bio13	0.429907		1
823	comp82535_c0_seq1.687_T	1	-0.100655	0.253088	0.25803	-0.529848	0.2286	0.389042	Bio13	0.529848		1
824	comp87281_c0_seq1.687_T	1	-0.105165	0.438427	0.243638	-0.53153	0.0834684	0.406558	Bio13	0.53153
825	comp92757_c0_seq2.687_C	1	-0.0924815	0.176201	0.398038	-0.593758	0.162609	0.423871	Bio13	0.593758
826	comp75670_c0_seq1.688_A	1	-0.0816689	0.20535	0.20936	-0.429907	0.185481	0.31566	Bio13	0.429907		1
827	comp81735_c0_seq1.688_G	1	-0.102666	0.282299	0.160144	-0.504913	0.228637	0.312473	Bio13	0.504913
828	comp89094_c1_seq1.688_C	1	-0.110223	0.277145	0.282558	-0.580214	0.25033	0.426024	Bio13	0.580214		1
829	comp75670_c0_seq1.689_A	1	-0.0816689	0.20535	0.20936	-0.429907	0.185481	0.31566	Bio13	0.429907		1
830	comp84717_c0_seq1.689_A	1	-0.0903334	0.273447	0.203539	-0.426791	0.219105	0.36707	Bio13	0.426791		1
831	comp87279_c0_seq1.690_C	1	-0.0816689	0.20535	0.20936	-0.429907	0.185481	0.31566	Bio13	0.429907
832	comp44418_c0_seq1.692_T	1	-0.0911438	0.348017	0.138817	-0.415219	0.149173	0.304631	Bio13	0.415219
833	comp46859_c0_seq1.692_C	1	-0.102334	0.252614	0.347873	-0.572064	0.215127	0.443336	Bio13	0.572064
834	comp75268_c0_seq1.693_T	1	-0.0816689	0.20535	0.20936	-0.429907	0.185481	0.31566	Bio13	0.429907		1
835	comp91228_c0_seq1.694_T	1	-0.0832376	0.298139	0.101087	-0.290622	0.276005	0.344782	Wind2	0.344782
836	comp96185_c0_seq1.695_A	1	-0.0816689	0.20535	0.20936	-0.429907	0.185481	0.31566	Bio13	0.429907		1
837	comp84964_c0_seq2.696_G	1	-0.0992698	0.418931	0.133576	-0.517617	0.0203794	0.341812	Bio13	0.517617
838	comp89190_c0_seq1.696_T	1	-0.0816689	0.20535	0.20936	-0.429907	0.185481	0.31566	Bio13	0.429907		1
839	comp91073_c1_seq1.696_A	1	-0.111226	0.150654	0.259044	-0.622043	0.325428	0.34922	Bio13	0.622043
840	comp90805_c0_seq1.697_G	1	-0.0983275	0.176172	0.196756	-0.468648	0.350223	0.372008	Bio13	0.468648
841	comp42154_c0_seq1.699_A	1	-0.0816689	0.20535	0.20936	-0.429907	0.185481	0.31566	Bio13	0.429907		1
842	comp49355_c0_seq1.699_T	1	-0.0968749	0.220173	0.207458	-0.542225	0.184794	0.335004	Bio13	0.542225
843	comp75327_c0_seq1.699_G	1	-0.132814	0.393377	0.314772	-0.679496	0.26078	0.514898	Bio13	0.679496		1
844	comp80085_c0_seq1.702_T	1	-0.0833254	0.130642	0.19365	-0.375579	0.355597	0.337032	Bio13	0.375579
845	comp80148_c0_seq1.702_C	1	-0.100749	0.404682	0.321885	-0.576259	0.0260903	0.408344	Bio13	0.576259
846	comp71857_c0_seq1.704_A	1	-0.095522	0.501405	0.109563	-0.372405	0.0941918	0.387493	Alt	0.501405
847	comp82398_c0_seq2.704_A	1	-0.0803855	0.188799	0.225501	-0.529985	0.0478013	0.265677	Bio13	0.529985
848	comp84651_c0_seq1.704_C	1	-0.1113	0.459064	0.198572	-0.47683	0.198564	0.466803	Bio13	0.47683
849	comp93383_c1_seq1.704_T	1	-0.0816689	0.20535	0.20936	-0.429907	0.185481	0.31566	Bio13	0.429907		1
850	comp93383_c1_seq1.707_C	1	-0.0816689	0.20535	0.20936	-0.429907	0.185481	0.31566	Bio13	0.429907
851	comp43562_c0_seq1.708_C	1	-0.0783568	0.234014	0.261171	-0.401982	0.173226	0.366793	Bio13	0.401982
852	comp88800_c1_seq1.708_T	1	-0.116969	0.294108	0.299851	-0.615725	0.265651	0.452098	Bio13	0.615725		1
853	comp90221_c1_seq1.708_A	1	-0.0783568	0.234014	0.261171	-0.401982	0.173226	0.366793	Bio13	0.401982
854	comp74261_c0_seq1.710_A	1	-0.107586	0.232537	0.316412	-0.648525	0.17732	0.387047	Bio13	0.648525
855	comp96495_c0_seq1.710_G	1	-0.0898546	0.424872	0.123709	-0.376195	0.105936	0.351985	Alt	0.424872
856	comp68703_c0_seq1.711_T	1	-0.0816689	0.20535	0.20936	-0.429907	0.185481	0.31566	Bio13	0.429907		1
857	comp92109_c0_seq1.712_G	1	-0.0946985	0.238112	0.242761	-0.498495	0.215073	0.366021	Bio13	0.498495		1
858	comp47864_c0_seq1.713_T	1	-0.104207	0.470593	0.218673	-0.436948	0.16789	0.454536	Alt	0.470593
859	comp90074_c0_seq1.713_T	1	-0.0784239	0.437231	0.265628	-0.401602	-0.0338806	0.398773	Alt	0.437231
860	comp49646_c0_seq1.714_G	1	-0.0856987	0.466169	0.131117	-0.336773	0.073232	0.404971	Alt	0.466169
861	comp75096_c0_seq1.715_A	1	-0.0971642	0.294108	0.217057	-0.50221	0.17256	0.379453	Bio13	0.50221		1
862	comp96578_c1_seq1.715_G	1	-0.0816689	0.20535	0.20936	-0.429907	0.185481	0.31566	Bio13	0.429907		1
863	comp84964_c0_seq2.716_A	1	-0.0959506	0.295582	0.132318	-0.525467	0.09739	0.29361	Bio13	0.525467
864	comp88380_c0_seq1.716_C	1	-0.0917307	0.662715	0.38185	-0.600397	-0.3638	0.514276	Alt	0.662715
865	comp77770_c0_seq1.717_A	1	-0.0937286	0.359381	0.171654	-0.390322	0.212521	0.41862	Wind2	0.41862
866	comp90805_c0_seq1.717_C	1	-0.0983275	0.176172	0.196756	-0.468648	0.350223	0.372008	Bio13	0.468648
867	comp92620_c0_seq1.717_T	1	-0.0836265	0.167096	0.238834	-0.532732	0.1084	0.275724	Bio13	0.532732
868	comp73353_c0_seq1.718_A	1	-0.0903334	0.273447	0.203539	-0.426791	0.219105	0.36707	Bio13	0.426791		1
869	comp77770_c1_seq1.718_A	1	-0.0909933	0.326871	0.181457	-0.378274	0.234674	0.407448	Wind2	0.407448
870	comp83634_c0_seq1.719_G	1	-0.105177	0.283567	0.201531	-0.515555	0.253694	0.36296	Bio13	0.515555
871	comp83490_c0_seq1.721_T	1	-0.0821611	0.204171	0.173406	-0.436044	0.17256	0.288647	Bio13	0.436044
872	comp85751_c0_seq1.722_C	1	-0.0948573	0.257321	0.248392	-0.494422	0.204272	0.398876	Bio13	0.494422
873	comp94993_c0_seq1.725_C	1	-0.117704	0.307909	0.352091	-0.633343	0.250193	0.503514	Bio13	0.633343
874	comp94664_c1_seq1.728_A	1	-0.115134	0.35828	0.291004	-0.618064	0.17133	0.472725	Bio13	0.618064
875	comp88302_c0_seq1.730_G	1	-0.102885	0.223287	0.244233	-0.54214	0.263451	0.378214	Bio13	0.54214
876	comp83234_c0_seq1.731_C	1	-0.0857976	0.420479	0.11781	-0.410563	0.0114633	0.31417	Alt	0.420479
877	comp90006_c0_seq1.731_G	1	-0.128748	0.364916	0.303557	-0.670068	0.252606	0.500853	Bio13	0.670068		1
878	comp74931_c0_seq1.734_G	1	-0.0798591	0.381905	0.107293	-0.373335	0.0321793	0.309193	Alt	0.381905
879	comp90221_c1_seq1.734_A	1	-0.0783568	0.234014	0.261171	-0.401982	0.173226	0.366793	Bio13	0.401982
880	comp71083_c0_seq1.735_T	1	-0.116969	0.294108	0.299851	-0.615725	0.265651	0.452098	Bio13	0.615725		1
881	comp83953_c0_seq1.735_T	1	-0.0816689	0.20535	0.20936	-0.429907	0.185481	0.31566	Bio13	0.429907		1
882	comp86884_c0_seq1.735_G	1	-0.109763	0.318373	0.292514	-0.573669	0.214668	0.452773	Bio13	0.573669
883	comp96747_c0_seq1.735_A	1	-0.097213	0.275486	0.246738	-0.498678	0.206823	0.386251	Bio13	0.498678
884	comp72567_c0_seq1.736_G	1	-0.0816689	0.20535	0.20936	-0.429907	0.185481	0.31566	Bio13	0.429907		1
885	comp75327_c0_seq1.736_T	1	-0.132814	0.393377	0.314772	-0.679496	0.26078	0.514898	Bio13	0.679496
886	comp82994_c0_seq1.736_A	1	-0.0955519	0.175584	0.224741	-0.462054	0.336509	0.381856	Bio13	0.462054
887	comp88711_c0_seq1.738_A	1	-0.0779317	0.253088	0.163035	-0.399604	0.12179	0.305692	Bio13	0.399604		1
888	comp91066_c0_seq4.738_C	1	-0.0779317	0.253088	0.163035	-0.399604	0.12179	0.305692	Bio13	0.399604		1
889	comp91745_c0_seq1.738_T	1	-0.100332	0.236224	0.199656	-0.415398	0.3898	0.4066	Bio13	0.415398
890	comp89346_c0_seq2.739_A	1	-0.0816689	0.20535	0.20936	-0.429907	0.185481	0.31566	Bio13	0.429907		1
891	comp94664_c1_seq1.742_T	1	-0.115134	0.35828	0.291004	-0.618064	0.17133	0.472725	Bio13	0.618064
892	comp88711_c0_seq1.743_T	1	-0.0779317	0.253088	0.163035	-0.399604	0.12179	0.305692	Bio13	0.399604		1
893	comp92861_c0_seq1.743_A	1	-0.0971642	0.294108	0.217057	-0.50221	0.17256	0.379453	Bio13	0.50221		1
894	comp89630_c0_seq1.745_G	1	0.107434	-0.267999	-0.30445	0.609218	-0.192061	-0.406012	Bio13	0.609218
895	comp81322_c0_seq1.746_T	1	-0.085077	0.43587	0.156304	-0.355409	0.078708	0.369347	Alt	0.43587
896	comp91419_c0_seq1.746_T	1	-0.112405	0.349058	0.170275	-0.530312	0.239356	0.391472	Bio13	0.530312
897	comp96495_c0_seq1.747_T	1	-0.0898546	0.424872	0.123709	-0.376195	0.105936	0.351985	Alt	0.424872
898	comp88492_c0_seq1.748_T	1	-0.109701	0.294267	0.156809	-0.489282	0.320499	0.331555	Bio13	0.489282
899	comp89421_c0_seq1.749_C	1	-0.0971289	0.357286	0.230469	-0.491634	0.125835	0.42928	Bio13	0.491634
900	comp85299_c0_seq1.750_G	1	-0.132814	0.393377	0.314772	-0.679496	0.26078	0.514898	Bio13	0.679496		1
901	comp76804_c0_seq1.753_G	1	-0.0777139	0.479694	0.0635812	-0.23836	0.0882397	0.336099	Alt	0.479694
902	comp40494_c0_seq1.755_T	1	-0.0812895	0.0997705	0.181915	-0.344276	0.405288	0.33405	Bio14	0.405288
903	comp48890_c0_seq1.755_T	1	-0.118919	0.470548	0.208456	-0.526906	0.20626	0.491442	Bio13	0.526906		1
904	comp75932_c0_seq1.756_A	1	-0.0816689	0.20535	0.20936	-0.429907	0.185481	0.31566	Bio13	0.429907		1
905	comp88536_c0_seq1.757_A	1	-0.118663	0.323457	0.339648	-0.640296	0.231613	0.490728	Bio13	0.640296
906	comp91073_c1_seq1.758_A	1	-0.111226	0.150654	0.259044	-0.622043	0.325428	0.34922	Bio13	0.622043
907	comp97131_c0_seq1.758_G	1	-0.0959753	0.25451	0.277534	-0.472782	0.260293	0.445306	Bio13	0.472782
908	comp83707_c2_seq2.759_G	1	-0.0971642	0.294108	0.217057	-0.50221	0.17256	0.379453	Bio13	0.50221
909	comp94593_c0_seq1.759_T	1	-0.115138	0.411975	0.348378	-0.571472	0.200937	0.543985	Bio13	0.571472
910	comp92354_c1_seq1.760_A	1	-0.116892	0.477267	0.144739	-0.488571	0.21173	0.447192	Bio13	0.488571
911	comp80144_c0_seq1.761_G	1	-0.0816689	0.20535	0.20936	-0.429907	0.185481	0.31566	Bio13	0.429907		1
912	comp87654_c5_seq1.766_A	1	-0.107042	0.250861	0.255532	-0.523156	0.313969	0.447456	Bio13	0.523156
913	comp98133_c0_seq1.766_G	1	-0.116969	0.294108	0.299851	-0.615725	0.265651	0.452098	Bio13	0.615725		1
914	comp94379_c3_seq1.767_A	1	-0.0823063	0.32742	0.210089	-0.413174	0.0911415	0.354541	Bio13	0.413174
915	comp90994_c0_seq1.768_A	1	0.0859935	-0.475269	-0.00991788	0.324603	-0.0477985	-0.323894	Alt	0.475269
916	comp96702_c5_seq1.768_A	1	-0.0898156	0.312351	0.176179	-0.420587	0.173226	0.366793	Bio13	0.420587		1
917	comp97017_c0_seq1.768_A	1	-0.116969	0.294108	0.299851	-0.615725	0.265651	0.452098	Bio13	0.615725		1
918	comp84388_c0_seq1.770_C	1	-0.100655	0.253088	0.25803	-0.529848	0.2286	0.389042	Bio13	0.529848		1
919	comp95390_c0_seq1.770_T	1	0.0811188	-0.401357	-0.113949	0.367692	-0.0363712	-0.360017	Alt	0.401357
920	comp94134_c2_seq1.772_A	1	-0.113793	0.330951	0.262881	-0.590669	0.215127	0.443336	Bio13	0.590669		1
921	comp69153_c0_seq1.773_A	1	-0.0928734	0.29563	0.097331	-0.393442	0.241403	0.332325	Bio13	0.393442
922	comp50467_c0_seq1.774_C	1	-0.100655	0.253088	0.25803	-0.529848	0.2286	0.389042	Bio13	0.529848		1
923	comp86376_c0_seq1.777_A	1	-0.0971279	0.238391	0.156859	-0.476002	0.250193	0.284644	Bio13	0.476002
924	comp81232_c0_seq1.784_A	1	-0.086367	0.353792	0.118267	-0.437276	0.0478013	0.329801	Bio13	0.437276
925	comp81426_c0_seq1.785_A	1	-0.0785569	0.296684	0.388145	-0.462478	0.0623055	0.43499	Bio13	0.462478
926	comp89588_c0_seq1.786_A	1	-0.0853326	0.443846	0.16665	-0.398852	0.0135643	0.36926	Alt	0.443846
927	comp75459_c0_seq1.788_T	1	-0.0802368	0.333896	-0.0367064	-0.311916	0.131388	0.204628	Alt	0.333896
928	comp73458_c0_seq1.789_C	1	-0.101524	0.244205	0.197557	-0.535299	0.221239	0.36024	Bio13	0.535299
929	comp94461_c2_seq5.789_T	1	-0.0787174	0.2712	0.0382588	-0.381592	0.100141	0.228858	Bio13	0.381592
930	comp85952_c0_seq1.790_G	1	-0.111683	0.36627	0.223296	-0.558189	0.189211	0.406855	Bio13	0.558189
931	comp88100_c0_seq1.791_A	1	-0.0816689	0.20535	0.20936	-0.429907	0.185481	0.31566	Bio13	0.429907		1
932	comp82662_c0_seq1.792_A	1	-0.097482	0.410557	0.0677403	-0.398831	0.15982	0.342577	Alt	0.410557
933	comp86067_c0_seq1.792_G	1	-0.10635	0.286554	0.374537	-0.51533	0.316575	0.551026	Wind2	0.551026
934	comp45110_c0_seq1.793_C	1	-0.0939695	0.455148	0.123243	-0.376936	0.12145	0.380718	Alt	0.455148
935	comp50029_c0_seq1.794_A	1	-0.107722	0.301999	0.274747	-0.581932	0.189979	0.442264	Bio13	0.581932
936	comp73674_c0_seq1.794_T	1	-0.100655	0.253088	0.25803	-0.529848	0.2286	0.389042	Bio13	0.529848		1
937	comp91767_c1_seq1.796_C	1	-0.0816689	0.20535	0.20936	-0.429907	0.185481	0.31566	Bio13	0.429907		1
938	comp98810_c0_seq1.796_A	1	-0.100655	0.253088	0.25803	-0.529848	0.2286	0.389042	Bio13	0.529848		1
939	comp93417_c0_seq1.797_A	1	-0.100314	0.346279	0.172142	-0.500958	0.144174	0.337363	Bio13	0.500958
940	comp94572_c1_seq1.798_G	1	-0.145129	0.364916	0.372042	-0.763964	0.329608	0.560943	Bio13	0.763964		1
941	comp96525_c5_seq3.799_G	1	-0.0955996	0.16349	0.188505	-0.427116	0.388917	0.375589	Bio13	0.427116
942	comp75327_c0_seq1.801_G	1	-0.132814	0.393377	0.314772	-0.679496	0.26078	0.514898	Bio13	0.679496		1
943	comp81096_c0_seq1.801_T	1	-0.0816689	0.20535	0.20936	-0.429907	0.185481	0.31566	Bio13	0.429907		1
944	comp80494_c0_seq1.803_T	1	-0.0917809	0.280777	0.163772	-0.39214	0.266257	0.371056	Bio13	0.39214
945	comp83657_c1_seq1.803_C	1	-0.0816689	0.20535	0.20936	-0.429907	0.185481	0.31566	Bio13	0.429907		1
946	comp94453_c0_seq2.803_A	1	-0.0779317	0.253088	0.163035	-0.399604	0.12179	0.305692	Bio13	0.399604		1
947	comp84388_c0_seq1.804_G	1	-0.100655	0.253088	0.25803	-0.529848	0.2286	0.389042	Bio13	0.529848
948	comp77677_c0_seq4.805_G	1	-0.0991755	0.281475	0.216194	-0.525269	0.175603	0.369065	Bio13	0.525269
949	comp86446_c0_seq1.806_C	1	-0.0839442	0.227968	0.312289	-0.503042	0.114814	0.348673	Bio13	0.503042
950	comp50667_c0_seq1.807_C	1	-0.0971642	0.294108	0.217057	-0.50221	0.17256	0.379453	Bio13	0.50221		1
951	comp85918_c0_seq2.807_A	1	-0.0936772	0.487338	0.191749	-0.406819	0.0627039	0.410727	Alt	0.487338
952	comp96257_c0_seq2.807_A	1	-0.0979307	0.310024	0.169208	-0.447179	0.230361	0.360909	Bio13	0.447179
953	comp86652_c0_seq1.808_T	1	-0.116969	0.294108	0.299851	-0.615725	0.265651	0.452098	Bio13	0.615725		1
954	comp49355_c0_seq1.809_C	1	-0.0968749	0.220173	0.207458	-0.542225	0.184794	0.335004	Bio13	0.542225
955	comp94974_c0_seq1.809_A	1	-0.0797606	0.302156	-0.0270008	-0.261182	0.235089	0.223232	Alt	0.302156
956	comp85749_c0_seq1.810_C	1	-0.0893075	0.243586	0.226444	-0.46364	0.191809	0.348059	Bio13	0.46364
957	comp94495_c0_seq1.811_G	1	-0.0822109	0.197134	0.32551	-0.54244	0.073232	0.337317	Bio13	0.54244
958	comp68182_c0_seq1.813_T	1	-0.0898156	0.312351	0.176179	-0.420587	0.173226	0.366793	Bio13	0.420587		1
959	comp68182_c0_seq2.813_T	1	-0.0898156	0.312351	0.176179	-0.420587	0.173226	0.366793	Bio13	0.420587		1
960	comp90959_c0_seq1.816_G	1	-0.0922685	0.399058	0.230364	-0.405928	0.149371	0.479993	Wind2	0.479993
961	comp76804_c0_seq1.817_T	1	-0.0806986	0.441648	0.0887222	-0.288587	0.0974181	0.339774	Alt	0.441648
962	comp90902_c2_seq1.817_G	1	-0.110223	0.277145	0.282558	-0.580214	0.25033	0.426024	Bio13	0.580214
963	comp87191_c0_seq1.818_A	1	-0.0812424	0.430386	0.195882	-0.393858	-0.00418292	0.372513	Alt	0.430386
964	comp87191_c0_seq1.819_T	1	-0.0812424	0.430386	0.195882	-0.393858	-0.00418292	0.372513	Alt	0.430386
965	comp89660_c1_seq1.819_G	1	-0.0971642	0.294108	0.217057	-0.50221	0.17256	0.379453	Bio13	0.50221		1
966	comp92335_c1_seq3.820_A	1	-0.0846554	0.311012	0.129137	-0.424159	0.0949562	0.29362	Bio13	0.424159
967	comp44786_c0_seq1.821_C	1	-0.0829075	0.228504	0.22431	-0.475121	0.115383	0.304631	Bio13	0.475121
968	comp96002_c0_seq1.822_A	1	-0.106716	0.347825	0.223891	-0.513787	0.214104	0.430521	Bio13	0.513787
969	comp96726_c2_seq1.823_T	1	-0.0816689	0.20535	0.20936	-0.429907	0.185481	0.31566	Bio13	0.429907		1
970	comp97440_c0_seq1.824_T	1	-0.116969	0.294108	0.299851	-0.615725	0.265651	0.452098	Bio13	0.615725		1
971	comp51676_c0_seq1.826_T	1	-0.100655	0.253088	0.25803	-0.529848	0.2286	0.389042	Bio13	0.529848		1
972	comp73230_c0_seq1.827_A	1	-0.100655	0.253088	0.25803	-0.529848	0.2286	0.389042	Bio13	0.529848		1
973	comp45277_c0_seq1.828_T	1	-0.0816689	0.20535	0.20936	-0.429907	0.185481	0.31566	Bio13	0.429907		1
974	comp94495_c1_seq1.828_A	1	-0.0809046	0.199081	0.348191	-0.544296	0.0601939	0.348138	Bio13	0.544296
975	comp51159_c0_seq1.830_A	1	-0.103026	0.307349	0.18706	-0.517469	0.196152	0.379212	Bio13	0.517469
976	comp51532_c0_seq2.830_C	1	-0.109858	0.396761	0.149514	-0.505198	0.189979	0.401105	Bio13	0.505198
977	comp51159_c0_seq1.832_A	1	-0.103026	0.307349	0.18706	-0.517469	0.196152	0.379212	Bio13	0.517469
978	comp85299_c0_seq1.832_C	1	-0.128612	0.378858	0.268409	-0.644023	0.264044	0.462843	Bio13	0.644023
979	comp90959_c0_seq1.835_T	1	-0.0922685	0.399058	0.230364	-0.405928	0.149371	0.479993	Wind2	0.479993
980	comp84820_c0_seq1.839_C	1	-0.0901887	0.205597	0.12243	-0.457282	0.219444	0.233371	Bio13	0.457282
981	comp88856_c0_seq1.839_C	1	-0.100655	0.253088	0.25803	-0.529848	0.2286	0.389042	Bio13	0.529848
982	comp85299_c0_seq1.841_T	1	-0.132814	0.393377	0.314772	-0.679496	0.26078	0.514898	Bio13	0.679496		1
983	comp73792_c0_seq1.842_A	1	-0.100655	0.253088	0.25803	-0.529848	0.2286	0.389042	Bio13	0.529848		1
984	comp75421_c0_seq1.842_G	1	-0.0946985	0.238112	0.242761	-0.498495	0.215073	0.366021	Bio13	0.498495
985	comp43562_c0_seq1.843_G	1	-0.0783568	0.234014	0.261171	-0.401982	0.173226	0.366793	Bio13	0.401982
986	comp92321_c0_seq1.844_G	1	-0.0816689	0.20535	0.20936	-0.429907	0.185481	0.31566	Bio13	0.429907		1
987	comp40556_c0_seq1.845_G	1	-0.0816689	0.20535	0.20936	-0.429907	0.185481	0.31566	Bio13	0.429907		1
988	comp75110_c0_seq1.845_T	1	-0.086397	0.26302	-0.0375595	-0.282379	0.319339	0.221648	Bio14	0.319339
989	comp91555_c0_seq1.845_G	1	-0.0816689	0.20535	0.20936	-0.429907	0.185481	0.31566	Bio13	0.429907		1
990	comp43540_c0_seq1.847_A	1	-0.0816689	0.20535	0.20936	-0.429907	0.185481	0.31566	Bio13	0.429907		1
991	comp81425_c0_seq1.847_C	1	-0.0816689	0.20535	0.20936	-0.429907	0.185481	0.31566	Bio13	0.429907		1
992	comp85276_c1_seq1.847_G	1	-0.0845162	0.302145	0.23034	-0.420982	0.138127	0.364223	Bio13	0.420982
993	comp40494_c0_seq1.848_T	1	-0.0816689	0.20535	0.20936	-0.429907	0.185481	0.31566	Bio13	0.429907		1
994	comp86809_c0_seq1.848_G	1	-0.0930233	0.540806	0.108195	-0.398243	-0.0137983	0.38373	Alt	0.540806
995	comp89534_c0_seq1.849_T	1	-0.0823634	0.306239	0.162792	-0.4132	0.0992252	0.313734	Bio13	0.4132
996	comp96727_c0_seq1.849_G	1	-0.0821611	0.204171	0.173406	-0.436044	0.17256	0.288647	Bio13	0.436044
997	comp49569_c1_seq1.850_G	1	-0.0971642	0.294108	0.217057	-0.50221	0.17256	0.379453	Bio13	0.50221		1
998	comp75327_c0_seq1.850_T	1	-0.132814	0.393377	0.314772	-0.679496	0.26078	0.514898	Bio13	0.679496
999	comp91715_c0_seq2.851_T	1	-0.113687	0.278466	0.282039	-0.607293	0.250193	0.425187	Bio13	0.607293
1000	comp41181_c0_seq1.852_T	1	-0.0981205	0.278659	0.163558	-0.394677	0.33953	0.360997	Bio13	0.394677
1001	comp70531_c0_seq1.852_G	1	-0.116969	0.294108	0.299851	-0.615725	0.265651	0.452098	Bio13	0.615725		1
1002	comp49944_c0_seq1.855_A	1	-0.120974	0.35308	0.29765	-0.6147	0.252606	0.466711	Bio13	0.6147		1
1003	comp75327_c0_seq1.856_G	1	-0.132814	0.393377	0.314772	-0.679496	0.26078	0.514898	Bio13	0.679496
1004	comp76741_c0_seq1.857_C	1	-0.116969	0.294108	0.299851	-0.615725	0.265651	0.452098	Bio13	0.615725		1
1005	comp80241_c0_seq1.857_A	1	-0.0867893	0.213894	0.154031	-0.430646	0.219105	0.268009	Bio13	0.430646
1006	comp93026_c3_seq1.860_A	1	-0.0779317	0.253088	0.163035	-0.399604	0.12179	0.305692	Bio13	0.399604		1
1007	comp95361_c0_seq1.860_T	1	-0.0826705	0.175002	0.25993	-0.511618	0.126014	0.301029	Bio13	0.511618
1008	comp75328_c0_seq1.861_C	1	-0.0993804	0.280761	0.256262	-0.531217	0.182964	0.366358	Bio13	0.531217
1009	comp43147_c1_seq1.862_A	1	-0.100655	0.253088	0.25803	-0.529848	0.2286	0.389042	Bio13	0.529848		1
1010	comp76625_c0_seq1.862_T	1	-0.100655	0.253088	0.25803	-0.529848	0.2286	0.389042	Bio13	0.529848		1
1011	comp83634_c0_seq1.863_A	1	-0.105177	0.283567	0.201531	-0.515555	0.253694	0.36296	Bio13	0.515555
1012	comp91745_c0_seq1.865_G	1	-0.100332	0.236224	0.199656	-0.415398	0.3898	0.4066	Bio13	0.415398
1013	comp69098_c0_seq1.866_A	1	-0.0780563	0.169667	0.0168735	-0.295624	0.31567	0.206065	Bio14	0.31567
1014	comp96495_c0_seq1.867_C	1	-0.0850794	0.399911	0.135294	-0.376113	0.07976	0.323745	Alt	0.399911
1015	comp50136_c0_seq1.868_T	1	-0.0940418	0.279263	0.24892	-0.527298	0.12492	0.369857	Bio13	0.527298
1016	comp46859_c0_seq1.869_A	1	-0.102334	0.252614	0.347873	-0.572064	0.215127	0.443336	Bio13	0.572064
1017	comp96197_c2_seq1.869_G	1	0.0865709	-0.465621	-0.241694	0.390561	-0.0405545	-0.435825	Alt	0.465621
1018	comp89677_c1_seq1.870_T	1	0.0816689	-0.20535	-0.20936	0.429907	-0.185481	-0.31566	Bio13	0.429907
1019	comp76757_c0_seq1.871_T	1	-0.0783771	0.4616	-0.0939872	-0.196925	0.126847	0.216602	Alt	0.4616
1020	comp90959_c0_seq1.872_A	1	-0.0922685	0.399058	0.230364	-0.405928	0.149371	0.479993	Wind2	0.479993
1021	comp92980_c0_seq1.873_C	1	-0.0882798	0.208489	0.299145	-0.506898	0.175603	0.375894	Bio13	0.506898
1022	comp88536_c0_seq1.874_A	1	-0.117287	0.291871	0.356002	-0.638993	0.255192	0.484253	Bio13	0.638993
1023	comp46859_c0_seq1.875_A	1	-0.102334	0.252614	0.347873	-0.572064	0.215127	0.443336	Bio13	0.572064
1024	comp50530_c0_seq1.875_A	1	-0.100655	0.253088	0.25803	-0.529848	0.2286	0.389042	Bio13	0.529848		1
1025	comp76757_c0_seq1.875_A	1	-0.0819864	0.496072	-0.0957477	-0.218295	0.101792	0.237106	Alt	0.496072
1026	comp42691_c0_seq1.878_G	1	-0.100655	0.253088	0.25803	-0.529848	0.2286	0.389042	Bio13	0.529848		1
1027	comp43786_c0_seq1.878_A	1	-0.0875044	0.31807	0.181919	-0.428224	0.131325	0.340783	Bio13	0.428224		1
1028	comp96165_c0_seq1.878_C	1	-0.0844352	0.207087	0.31147	-0.481543	0.17256	0.379453	Bio13	0.481543
1029	comp89273_c0_seq1.880_T	1	-0.100936	0.501342	0.152987	-0.435155	0.0803863	0.396391	Alt	0.501342
1030	comp84820_c0_seq1.881_A	1	-0.0901887	0.205597	0.12243	-0.457282	0.219444	0.233371	Bio13	0.457282
1031	comp92619_c2_seq1.881_C	1	-0.0949891	0.225327	0.275329	-0.539055	0.182964	0.369354	Bio13	0.539055
1032	comp76301_c0_seq1.882_T	1	-0.116969	0.294108	0.299851	-0.615725	0.265651	0.452098	Bio13	0.615725		1
1033	comp82258_c0_seq1.883_T	1	-0.0863585	0.529199	0.101065	-0.305353	0.0520696	0.413234	Alt	0.529199
1034	comp68037_c0_seq1.884_G	1	-0.099218	0.360568	0.239438	-0.475409	0.173333	0.440965	Bio13	0.475409
1035	comp75943_c0_seq1.885_A	1	-0.0779317	0.253088	0.163035	-0.399604	0.12179	0.305692	Bio13	0.399604		1
1036	comp92082_c0_seq1.890_C	1	-0.0816689	0.20535	0.20936	-0.429907	0.185481	0.31566	Bio13	0.429907		1
1037	comp79104_c0_seq1.891_A	1	-0.0871869	0.236986	0.298335	-0.479384	0.17256	0.409171	Bio13	0.479384
1038	comp92619_c2_seq1.893_A	1	-0.0949891	0.225327	0.275329	-0.539055	0.182964	0.369354	Bio13	0.539055
1039	comp72404_c0_seq1.894_T	1	-0.0877319	0.184077	0.152075	-0.418821	0.276826	0.303954	Bio13	0.418821
1040	comp80195_c0_seq1.895_C	1	-0.0816689	0.20535	0.20936	-0.429907	0.185481	0.31566	Bio13	0.429907		1
1041	comp88960_c4_seq1.895_G	1	-0.100315	0.23871	0.153703	-0.544355	0.187243	0.264816	Bio13	0.544355
1042	comp96630_c0_seq5.895_G	1	-0.0816689	0.20535	0.20936	-0.429907	0.185481	0.31566	Bio13	0.429907		1
1043	comp66999_c0_seq1.896_G	1	-0.0816689	0.20535	0.20936	-0.429907	0.185481	0.31566	Bio13	0.429907		1
1044	comp75110_c0_seq1.896_A	1	-0.086397	0.26302	-0.0375595	-0.282379	0.319339	0.221648	Bio14	0.319339
1045	comp86413_c0_seq1.896_A	1	-0.0896093	0.390297	0.151903	-0.421618	0.0815319	0.352273	Bio13	0.421618		1
1046	comp93628_c0_seq1.896_T	1	-0.0810061	0.268023	0.105467	-0.419207	0.0974181	0.212217	Bio13	0.419207
1047	comp82258_c0_seq1.897_C	1	-0.088868	0.424013	0.0873787	-0.34872	0.123506	0.355833	Alt	0.424013
1048	comp69841_c1_seq1.899_T	1	-0.0816689	0.20535	0.20936	-0.429907	0.185481	0.31566	Bio13	0.429907		1
1049	comp83235_c0_seq1.899_A	1	-0.116969	0.294108	0.299851	-0.615725	0.265651	0.452098	Bio13	0.615725		1
1050	comp83601_c1_seq1.899_T	1	-0.0816689	0.20535	0.20936	-0.429907	0.185481	0.31566	Bio13	0.429907		1
1051	comp89607_c1_seq1.900_G	1	-0.0816689	0.20535	0.20936	-0.429907	0.185481	0.31566	Bio13	0.429907		1
1052	comp90564_c0_seq2.905_G	1	-0.0781861	0.182876	0.112431	-0.457386	0.0982285	0.228219	Bio13	0.457386
1053	comp84830_c0_seq1.906_A	1	-0.0868987	0.399754	0.0762813	-0.30624	0.1845	0.307839	Alt	0.399754
1054	comp83605_c2_seq2.908_C	1	-0.0903334	0.273447	0.203539	-0.426791	0.219105	0.36707	Bio13	0.426791		1
1055	comp86211_c1_seq1.909_A	1	-0.0779317	0.253088	0.163035	-0.399604	0.12179	0.305692	Bio13	0.399604		1
1056	comp49486_c0_seq1.913_G	1	-0.0846325	0.269905	0.132603	-0.380208	0.202048	0.297559	Bio13	0.380208
1057	comp61797_c0_seq1.913_C	1	-0.0981011	0.293479	0.427955	-0.566478	0.155404	0.52513	Bio13	0.566478
1058	comp51324_c0_seq1.914_C	1	-0.0947296	0.413842	0.0749814	-0.395215	0.131603	0.34249	Alt	0.413842
1059	comp89421_c0_seq1.914_G	1	-0.0854709	0.166569	0.0745327	-0.399556	0.271967	0.277371	Bio13	0.399556
1060	comp50020_c0_seq1.915_T	1	-0.0816689	0.20535	0.20936	-0.429907	0.185481	0.31566	Bio13	0.429907		1
1061	comp93253_c0_seq1.915_T	1	-0.0841307	0.416835	0.00200836	-0.298929	0.121308	0.301488	Alt	0.416835
1062	comp97315_c0_seq1.915_T	1	-0.0807742	0.192017	0.200104	-0.439129	0.17256	0.301029	Bio13	0.439129
1063	comp44027_c0_seq1.916_T	1	-0.086191	0.364775	0.156746	-0.407054	0.0903757	0.348765	Bio13	0.407054
1064	comp70132_c0_seq1.916_T	1	-0.0878797	0.388334	0.159923	-0.368469	0.14188	0.418838	Wind2	0.418838
1065	comp46532_c0_seq1.917_A	1	-0.101691	0.355414	0.212421	-0.48088	0.191809	0.406394	Bio13	0.48088		1
1066	comp51800_c0_seq1.917_T	1	-0.0786647	0.238112	0.175731	-0.406592	0.139705	0.307207	Bio13	0.406592		1
1067	comp82964_c0_seq1.918_T	1	-0.116969	0.294108	0.299851	-0.615725	0.265651	0.452098	Bio13	0.615725		1
1068	comp95107_c0_seq3.918_C	1	-0.0816689	0.20535	0.20936	-0.429907	0.185481	0.31566	Bio13	0.429907		1
1069	comp95504_c0_seq1.918_G	1	-0.0828988	0.348055	0.293545	-0.403074	0.115556	0.499062	Wind2	0.499062
1070	comp47647_c0_seq1.921_A	1	-0.0946985	0.238112	0.242761	-0.498495	0.215073	0.366021	Bio13	0.498495		1
1071	comp90007_c0_seq1.922_T	1	-0.0816689	0.20535	0.20936	-0.429907	0.185481	0.31566	Bio13	0.429907		1
1072	comp42835_c0_seq1.923_T	1	-0.0809993	0.209863	0.277907	-0.487983	0.110225	0.320722	Bio13	0.487983
1073	comp74931_c0_seq1.923_A	1	-0.0798591	0.381905	0.107293	-0.373335	0.0321793	0.309193	Alt	0.381905
1074	comp82435_c0_seq1.923_A	1	-0.0806453	0.219835	0.243576	-0.483853	0.0911415	0.303342	Bio13	0.483853
1075	comp50992_c0_seq1.924_G	1	-0.0947271	0.249304	0.259354	-0.521569	0.175603	0.365651	Bio13	0.521569
1076	comp76633_c0_seq1.924_T	1	-0.100655	0.253088	0.25803	-0.529848	0.2286	0.389042	Bio13	0.529848		1
1077	comp96659_c3_seq1.924_C	1	-0.0916754	0.221558	0.339339	-0.533689	0.175603	0.396379	Bio13	0.533689
1078	comp69153_c0_seq1.925_T	1	-0.0938828	0.284622	0.112045	-0.410682	0.244287	0.329442	Bio13	0.410682
1079	comp92354_c1_seq1.927_G	1	-0.116892	0.477267	0.144739	-0.488571	0.21173	0.447192	Bio13	0.488571
1080	comp96362_c0_seq1.927_T	1	-0.0848793	0.207817	0.248696	-0.471518	0.17256	0.325795	Bio13	0.471518
1081	comp91428_c1_seq1.928_G	1	-0.116969	0.294108	0.299851	-0.615725	0.265651	0.452098	Bio13	0.615725		1
1082	comp90988_c0_seq1.929_C	1	-0.102654	0.172038	0.216287	-0.469916	0.409186	0.406852	Bio13	0.469916
1083	comp91240_c0_seq1.929_A	1	-0.0816689	0.20535	0.20936	-0.429907	0.185481	0.31566	Bio13	0.429907		1
1084	comp88960_c4_seq1.932_T	1	-0.0946985	0.238112	0.242761	-0.498495	0.215073	0.366021	Bio13	0.498495		1
1085	comp94466_c1_seq1.933_T	1	-0.108296	0.435199	0.220853	-0.51215	0.144174	0.42922	Bio13	0.51215
1086	comp74872_c0_seq1.935_A	1	-0.0847086	0.435317	0.102152	-0.309632	0.124824	0.339513	Alt	0.435317
1087	comp89346_c0_seq2.935_C	1	-0.0995024	0.156005	0.231246	-0.448495	0.424633	0.402464	Bio13	0.448495
1088	comp93663_c0_seq1.936_A	1	-0.0904945	0.467593	0.209617	-0.431736	0.015057	0.407241	Alt	0.467593
1089	comp94620_c1_seq1.937_A	1	-0.100655	0.253088	0.25803	-0.529848	0.2286	0.389042	Bio13	0.529848		1
1090	comp75286_c0_seq1.938_G	1	-0.0831914	0.190296	0.382171	-0.520328	0.140662	0.416153	Bio13	0.520328
1091	comp95726_c1_seq1.938_C	1	-0.0816689	0.20535	0.20936	-0.429907	0.185481	0.31566	Bio13	0.429907		1
1092	comp91654_c1_seq1.940_T	1	-0.117906	0.263599	0.256743	-0.546695	0.394551	0.466467	Bio13	0.546695
1093	comp47454_c0_seq1.942_G	1	-0.0816689	0.20535	0.20936	-0.429907	0.185481	0.31566	Bio13	0.429907		1
1094	comp82635_c0_seq1.943_C	1	-0.0952668	0.288641	0.325199	-0.521295	0.161421	0.445138	Bio13	0.521295
1095	comp82635_c0_seq1.944_A	1	-0.0952668	0.288641	0.325199	-0.521295	0.161421	0.445138	Bio13	0.521295
1096	comp98367_c0_seq1.944_T	1	-0.116969	0.294108	0.299851	-0.615725	0.265651	0.452098	Bio13	0.615725		1
1097	comp88644_c0_seq1.948_T	1	-0.0871869	0.236986	0.298335	-0.479384	0.17256	0.409171	Bio13	0.479384
1098	comp74184_c0_seq1.951_C	1	-0.0816689	0.20535	0.20936	-0.429907	0.185481	0.31566	Bio13	0.429907		1
1099	comp93663_c0_seq1.951_T	1	-0.0904945	0.467593	0.209617	-0.431736	0.015057	0.407241	Alt	0.467593
1100	comp88856_c0_seq1.952_T	1	-0.100655	0.253088	0.25803	-0.529848	0.2286	0.389042	Bio13	0.529848		1
1101	comp85831_c0_seq1.953_A	1	-0.0986964	0.28265	0.272039	-0.54603	0.155293	0.427357	Bio13	0.54603
1102	comp88960_c4_seq1.954_G	1	-0.0783863	0.231243	0.180342	-0.402989	0.150598	0.287232	Bio13	0.402989
1103	comp101177_c0_seq1.956_A	1	-0.100655	0.253088	0.25803	-0.529848	0.2286	0.389042	Bio13	0.529848		1
1104	comp86446_c0_seq1.957_G	1	-0.0834187	0.202501	0.283553	-0.494163	0.138919	0.3309	Bio13	0.494163
1105	comp89170_c0_seq1.957_G	1	-0.079115	0.173247	0.256994	-0.342485	0.329123	0.414781	Wind2	0.414781
1106	comp90805_c0_seq1.957_T	1	-0.0822112	0.0191568	0.210991	-0.443168	0.365302	0.290278	Bio13	0.443168
1107	comp93663_c0_seq1.957_G	1	-0.0794669	0.398438	0.200954	-0.407829	-0.010464	0.348663	Bio13	0.407829
1108	comp40861_c0_seq1.958_C	1	-0.0952076	0.261544	0.170543	-0.486825	0.191809	0.313588	Bio13	0.486825
1109	comp67866_c0_seq2.958_T	1	-0.0816689	0.20535	0.20936	-0.429907	0.185481	0.31566	Bio13	0.429907		1
1110	comp81239_c0_seq1.958_T	1	-0.0864088	0.232191	0.191888	-0.374726	0.287132	0.383858	Wind2	0.383858
1111	comp92335_c1_seq3.958_T	1	-0.0846554	0.311012	0.129137	-0.424159	0.0949562	0.29362	Bio13	0.424159
1112	comp75514_c0_seq1.959_A	1	-0.118872	0.249847	0.346879	-0.605328	0.362798	0.507067	Bio13	0.605328
1113	comp44606_c0_seq1.960_A	1	-0.0816689	0.20535	0.20936	-0.429907	0.185481	0.31566	Bio13	0.429907		1
1114	comp90749_c0_seq1.961_G	1	-0.078514	0.168486	0.261424	-0.493688	0.110225	0.307999	Bio13	0.493688
1115	comp40861_c0_seq1.967_A	1	-0.0952076	0.261544	0.170543	-0.486825	0.191809	0.313588	Bio13	0.486825
1116	comp86909_c1_seq1.970_C	1	-0.100655	0.253088	0.25803	-0.529848	0.2286	0.389042	Bio13	0.529848		1
1117	comp70132_c0_seq1.971_A	1	-0.0878797	0.388334	0.159923	-0.368469	0.14188	0.418838	Wind2	0.418838
1118	comp96362_c0_seq1.973_T	1	-0.0847982	0.328606	0.197726	-0.390138	0.149173	0.337592	Bio13	0.390138
1119	comp93632_c0_seq1.974_G	1	-0.124464	0.312953	0.319065	-0.655178	0.282673	0.481067	Bio13	0.655178		1
1120	comp79388_c1_seq1.975_G	1	-0.122444	0.276049	0.287049	-0.634137	0.317923	0.447335	Bio13	0.634137
1121	comp76203_c1_seq1.976_T	1	-0.10647	0.281597	0.277354	-0.587968	0.188586	0.426414	Bio13	0.587968
1122	comp87076_c0_seq1.976_C	1	-0.121967	0.29556	0.252829	-0.632547	0.284336	0.40711	Bio13	0.632547
1123	comp87214_c2_seq1.976_T	1	-0.0816689	0.20535	0.20936	-0.429907	0.185481	0.31566	Bio13	0.429907		1
1124	comp75555_c0_seq1.979_C	1	-0.091353	0.327146	0.157704	-0.381989	0.226385	0.366832	Bio13	0.381989
1125	comp82857_c0_seq1.979_A	1	-0.100655	0.253088	0.25803	-0.529848	0.2286	0.389042	Bio13	0.529848		1
1126	comp92335_c1_seq3.979_C	1	-0.0846554	0.311012	0.129137	-0.424159	0.0949562	0.29362	Bio13	0.424159
1127	comp75875_c0_seq1.980_T	1	-0.102992	0.347492	0.0959573	-0.431929	0.250388	0.348349	Bio13	0.431929
1128	comp90889_c1_seq1.982_A	1	-0.0816689	0.20535	0.20936	-0.429907	0.185481	0.31566	Bio13	0.429907		1
1129	comp76964_c1_seq1.985_A	1	-0.0903334	0.273447	0.203539	-0.426791	0.219105	0.36707	Bio13	0.426791		1
1130	comp42349_c0_seq1.989_A	1	-0.116969	0.294108	0.299851	-0.615725	0.265651	0.452098	Bio13	0.615725		1
1131	comp69153_c0_seq1.990_T	1	-0.0928734	0.29563	0.097331	-0.393442	0.241403	0.332325	Bio13	0.393442
1132	comp83222_c0_seq1.990_G	1	-0.0821657	0.227189	0.0569198	-0.390738	0.178973	0.215991	Bio13	0.390738
1133	comp81994_c0_seq1.991_C	1	-0.0816689	0.20535	0.20936	-0.429907	0.185481	0.31566	Bio13	0.429907
1134	comp46859_c0_seq1.992_T	1	-0.102334	0.252614	0.347873	-0.572064	0.215127	0.443336	Bio13	0.572064
1135	comp90959_c0_seq1.992_C	1	-0.0884693	0.387356	0.15309	-0.382294	0.127817	0.402865	Wind2	0.402865
1136	comp51468_c0_seq1.995_C	1	-0.0912992	0.359839	0.105808	-0.40124	0.147931	0.341194	Bio13	0.40124
1137	comp90313_c0_seq1.995_A	1	-0.087766	0.279799	0.209915	-0.435273	0.17256	0.338177	Bio13	0.435273		1
1138	comp96102_c0_seq1.995_A	1	-0.0816689	0.20535	0.20936	-0.429907	0.185481	0.31566	Bio13	0.429907
1139	comp85594_c0_seq1.996_A	1	-0.0959786	0.0545928	0.202518	-0.499249	0.406392	0.300756	Bio13	0.499249
1140	comp94134_c2_seq1.996_T	1	-0.103055	0.25605	0.215622	-0.523886	0.249654	0.350477	Bio13	0.523886
1141	comp91715_c0_seq2.997_T	1	-0.113687	0.278466	0.282039	-0.607293	0.250193	0.425187	Bio13	0.607293
1142	comp51108_c0_seq1.1001_C	1	-0.0971642	0.294108	0.217057	-0.50221	0.17256	0.379453	Bio13	0.50221		1
1143	comp49715_c1_seq1.1002_T	1	-0.124418	0.346348	0.297397	-0.648704	0.250193	0.483515	Bio13	0.648704		1
1144	comp93417_c0_seq1.1002_A	1	-0.10235	0.324138	0.183062	-0.524318	0.1603	0.344719	Bio13	0.524318
1145	comp46859_c0_seq1.1003_C	1	-0.102334	0.252614	0.347873	-0.572064	0.215127	0.443336	Bio13	0.572064
1146	comp68518_c0_seq1.1004_A	1	-0.100655	0.253088	0.25803	-0.529848	0.2286	0.389042	Bio13	0.529848		1
1147	comp42349_c0_seq1.1005_C	1	-0.116969	0.294108	0.299851	-0.615725	0.265651	0.452098	Bio13	0.615725		1
1148	comp76760_c1_seq1.1005_A	1	-0.0816689	0.20535	0.20936	-0.429907	0.185481	0.31566	Bio13	0.429907		1
1149	comp72196_c0_seq1.1006_G	1	-0.0816093	0.240141	0.167803	-0.433083	0.131325	0.299911	Bio13	0.433083
1150	comp82116_c0_seq1.1006_T	1	-0.0824288	0.236579	0.159283	-0.35621	0.253342	0.326673	Bio13	0.35621
1151	comp48890_c0_seq1.1007_G	1	-0.118919	0.470548	0.208456	-0.526906	0.20626	0.491442	Bio13	0.526906		1
1152	comp89488_c0_seq1.1009_T	1	-0.0994375	0.240141	0.242335	-0.535271	0.215127	0.365307	Bio13	0.535271
1153	comp45887_c0_seq1.1013_A	1	-0.0816689	0.20535	0.20936	-0.429907	0.185481	0.31566	Bio13	0.429907		1
1154	comp50628_c0_seq1.1013_A	1	-0.0966696	0.220757	0.145575	-0.392449	0.379822	0.347146	Bio13	0.392449
1155	comp94746_c0_seq2.1013_C	1	-0.0898517	0.204722	0.145834	-0.411693	0.288733	0.313534	Bio13	0.411693
1156	comp43149_c0_seq1.1015_A	1	-0.0912366	0.298207	0.124547	-0.424848	0.182964	0.30523	Bio13	0.424848
1157	comp92394_c0_seq1.1015_T	1	-0.113687	0.278466	0.282039	-0.607293	0.250193	0.425187	Bio13	0.607293
1158	comp96197_c2_seq1.1015_G	1	0.0932382	-0.461502	-0.234715	0.390081	-0.121426	-0.454911	Alt	0.461502
1159	comp76339_c0_seq1.1016_T	1	-0.0864101	0.301784	0.162134	-0.386794	0.189211	0.340159	Bio13	0.386794
1160	comp89488_c0_seq1.1017_A	1	-0.0994375	0.240141	0.242335	-0.535271	0.215127	0.365307	Bio13	0.535271
1161	comp91297_c1_seq2.1017_T	1	-0.0816689	0.20535	0.20936	-0.429907	0.185481	0.31566	Bio13	0.429907		1
1162	comp88540_c0_seq1.1020_A	1	-0.0825535	0.323381	0.304165	-0.430709	0.101383	0.428834	Bio13	0.430709
1163	comp90805_c0_seq1.1020_T	1	-0.0822112	0.0191568	0.210991	-0.443168	0.365302	0.290278	Bio13	0.443168
1164	comp88960_c4_seq1.1022_G	1	-0.0783926	0.227293	0.0380121	-0.374648	0.152315	0.188814	Bio13	0.374648
1165	comp99021_c0_seq1.1022_T	1	-0.100655	0.253088	0.25803	-0.529848	0.2286	0.389042	Bio13	0.529848		1
1166	comp51249_c0_seq1.1023_C	1	-0.101907	0.249534	0.25703	-0.544867	0.224859	0.387126	Bio13	0.544867
1167	comp89258_c0_seq1.1025_A	1	-0.0782095	0.377712	0.0637376	-0.305263	0.102736	0.283085	Alt	0.377712
1168	comp91247_c1_seq1.1025_G	1	-0.0816689	0.20535	0.20936	-0.429907	0.185481	0.31566	Bio13	0.429907		1
1169	comp92906_c0_seq1.1027_G	1	-0.0816689	0.20535	0.20936	-0.429907	0.185481	0.31566	Bio13	0.429907		1
1170	comp95066_c0_seq1.1028_A	1	-0.0848793	0.207817	0.248696	-0.471518	0.17256	0.325795	Bio13	0.471518
1171	comp94653_c1_seq1.1030_A	1	-0.0779317	0.253088	0.163035	-0.399604	0.12179	0.305692	Bio13	0.399604		1
1172	comp83837_c0_seq1.1032_A	1	-0.0869099	0.553388	0.109273	-0.304831	0.0373337	0.397584	Alt	0.553388
1173	comp82258_c0_seq1.1034_C	1	-0.0897377	0.429032	0.115658	-0.362905	0.116414	0.385711	Alt	0.429032
1174	comp80332_c0_seq1.1035_T	1	-0.105333	0.31807	0.256452	-0.530412	0.215127	0.406179	Bio13	0.530412		1
1175	comp47707_c0_seq1.1037_A	1	-0.0793453	0.388895	-0.0258977	-0.29689	0.0889133	0.24034	Alt	0.388895
1176	comp85320_c0_seq1.1038_T	1	-0.100655	0.253088	0.25803	-0.529848	0.2286	0.389042	Bio13	0.529848		1
1177	comp85952_c0_seq1.1038_G	1	-0.114434	0.377078	0.262854	-0.585006	0.18328	0.450278	Bio13	0.585006
1178	comp82014_c0_seq1.1039_C	1	-0.100655	0.253088	0.25803	-0.529848	0.2286	0.389042	Bio13	0.529848		1
1179	comp43144_c0_seq1.1040_A	1	-0.0946985	0.238112	0.242761	-0.498495	0.215073	0.366021	Bio13	0.498495		1
1180	comp69153_c0_seq1.1041_C	1	-0.0928734	0.29563	0.097331	-0.393442	0.241403	0.332325	Bio13	0.393442
1181	comp69998_c0_seq1.1041_A	1	-0.0977637	0.238833	0.317797	-0.567678	0.173333	0.386037	Bio13	0.567678
1182	comp91201_c0_seq1.1042_A	1	-0.0812032	0.386638	0.110023	-0.323853	0.115383	0.344783	Alt	0.386638		1
1183	comp76333_c0_seq1.1044_G	1	-0.112274	0.308703	0.33085	-0.583528	0.251612	0.479578	Bio13	0.583528
1184	comp100200_c0_seq1.1045_A	1	-0.0804942	0.338793	0.0694531	-0.320494	0.149173	0.293843	Alt	0.338793
1185	comp82258_c0_seq1.1047_T	1	-0.088868	0.424013	0.0873787	-0.34872	0.123506	0.355833	Alt	0.424013
1186	comp92059_c0_seq1.1050_A	1	-0.0946985	0.238112	0.242761	-0.498495	0.215073	0.366021	Bio13	0.498495		1
1187	comp72567_c0_seq1.1051_C	1	-0.0816689	0.20535	0.20936	-0.429907	0.185481	0.31566	Bio13	0.429907		1
1188	comp75054_c0_seq1.1053_C	1	-0.100655	0.253088	0.25803	-0.529848	0.2286	0.389042	Bio13	0.529848		1
1189	comp85068_c0_seq1.1054_T	1	-0.0851044	0.175093	0.17667	-0.382091	0.315692	0.345792	Bio13	0.382091
1190	comp75943_c0_seq1.1058_G	1	-0.0779317	0.253088	0.163035	-0.399604	0.12179	0.305692	Bio13	0.399604		1
1191	comp49754_c0_seq1.1060_T	1	-0.0885534	0.218991	0.175851	-0.511845	0.123421	0.266322	Bio13	0.511845
1192	comp86327_c0_seq1.1060_A	1	-0.116969	0.294108	0.299851	-0.615725	0.265651	0.452098	Bio13	0.615725		1
1193	comp74984_c0_seq1.1062_T	1	-0.100655	0.253088	0.25803	-0.529848	0.2286	0.389042	Bio13	0.529848		1
1194	comp75327_c0_seq1.1062_C	1	-0.132814	0.393377	0.314772	-0.679496	0.26078	0.514898	Bio13	0.679496
1195	comp91886_c0_seq1.1063_T	1	-0.0825236	0.453118	0.0789766	-0.361276	-0.00140483	0.315964	Alt	0.453118
1196	comp88711_c0_seq1.1064_T	1	-0.0779317	0.253088	0.163035	-0.399604	0.12179	0.305692	Bio13	0.399604		1
1197	comp96888_c0_seq1.1064_T	1	-0.0902523	0.175252	0.123812	-0.425099	0.298181	0.263206	Bio13	0.425099
1198	comp70613_c0_seq1.1065_A	1	-0.103075	0.432769	0.0461621	-0.417168	0.169451	0.330106	Alt	0.432769
1199	comp41696_c0_seq1.1068_G	1	-0.127881	0.427128	0.288213	-0.603696	0.269936	0.507061	Bio13	0.603696		1
1200	comp85594_c0_seq1.1068_A	1	-0.0915286	0.0458489	0.209749	-0.489779	0.379398	0.284383	Bio13	0.489779
1201	comp68831_c0_seq1.1070_T	1	-0.0927835	0.246009	0.175431	-0.48426	0.18459	0.311758	Bio13	0.48426
1202	comp93887_c0_seq1.1070_C	1	-0.1006	0.285448	0.294374	-0.451637	0.318441	0.479024	Wind2	0.479024
1203	comp89488_c0_seq1.1071_T	1	-0.0816689	0.20535	0.20936	-0.429907	0.185481	0.31566	Bio13	0.429907		1
1204	comp96747_c0_seq1.1071_G	1	-0.097213	0.275486	0.246738	-0.498678	0.206823	0.386251	Bio13	0.498678
1205	comp89393_c1_seq1.1072_T	1	-0.116481	0.532687	0.249129	-0.506639	0.155365	0.529099	Alt	0.532687
1206	comp94031_c2_seq1.1075_G	1	-0.081868	0.166514	0.139019	-0.425175	0.212977	0.274445	Bio13	0.425175
1207	comp82615_c0_seq1.1076_A	1	-0.102986	0.373127	0.346507	-0.512303	0.1845	0.484249	Bio13	0.512303
1208	comp46210_c0_seq1.1077_T	1	-0.0779317	0.253088	0.163035	-0.399604	0.12179	0.305692	Bio13	0.399604		1
1209	comp69418_c0_seq1.1077_C	1	-0.0816689	0.20535	0.20936	-0.429907	0.185481	0.31566	Bio13	0.429907		1
1210	comp98638_c0_seq1.1078_T	1	-0.0827907	0.20174	0.204006	-0.449154	0.17256	0.321667	Bio13	0.449154
1211	comp88934_c0_seq1.1079_A	1	-0.0830593	0.244617	0.329484	-0.537002	0.0425158	0.390408	Bio13	0.537002
1212	comp69998_c0_seq1.1080_T	1	-0.0977637	0.238833	0.317797	-0.567678	0.173333	0.386037	Bio13	0.567678
1213	comp86413_c0_seq1.1082_T	1	-0.0896093	0.390297	0.151903	-0.421618	0.0815319	0.352273	Bio13	0.421618		1
1214	comp43046_c0_seq1.1088_C	1	-0.121397	0.389299	0.306897	-0.613325	0.224304	0.51697	Bio13	0.613325
1215	comp70132_c0_seq1.1088_T	1	-0.0878797	0.388334	0.159923	-0.368469	0.14188	0.418838	Wind2	0.418838
1216	comp86446_c0_seq1.1091_T	1	-0.090179	0.240307	0.27298	-0.482961	0.191809	0.369272	Bio13	0.482961
1217	comp42835_c0_seq1.1092_T	1	-0.07903	0.230105	0.304283	-0.489412	0.0720808	0.345344	Bio13	0.489412
1218	comp108769_c0_seq1.1095_T	1	-0.0936028	0.26009	0.23839	-0.455526	0.240121	0.396657	Bio13	0.455526
1219	comp96197_c2_seq1.1095_T	1	-0.0875723	0.240783	0.30006	-0.420032	0.258765	0.48297	Wind2	0.48297
1220	comp73001_c0_seq1.1096_C	1	-0.0816689	0.20535	0.20936	-0.429907	0.185481	0.31566	Bio13	0.429907		1
1221	comp82502_c0_seq1.1096_C	1	-0.0816689	0.20535	0.20936	-0.429907	0.185481	0.31566	Bio13	0.429907		1
1222	comp80704_c0_seq1.1097_C	1	-0.0821611	0.204171	0.173406	-0.436044	0.17256	0.288647	Bio13	0.436044
1223	comp83222_c0_seq1.1097_A	1	-0.0821657	0.227189	0.0569198	-0.390738	0.178973	0.215991	Bio13	0.390738
1224	comp91715_c0_seq2.1097_T	1	-0.113687	0.278466	0.282039	-0.607293	0.250193	0.425187	Bio13	0.607293
1225	comp96659_c3_seq1.1097_G	1	-0.0826705	0.175002	0.25993	-0.511618	0.126014	0.301029	Bio13	0.511618
1226	comp99677_c0_seq1.1098_C	1	-0.105785	0.27673	0.316439	-0.569212	0.224859	0.452529	Bio13	0.569212
1227	comp83092_c0_seq1.1101_T	1	-0.0816689	0.20535	0.20936	-0.429907	0.185481	0.31566	Bio13	0.429907		1
1228	comp40861_c0_seq1.1102_G	1	-0.0776935	0.184491	0.140699	-0.399706	0.183617	0.237455	Bio13	0.399706
1229	comp82258_c0_seq1.1104_T	1	-0.0897377	0.429032	0.115658	-0.362905	0.116414	0.385711	Alt	0.429032
1230	comp90805_c0_seq1.1105_G	1	-0.0822112	0.0191568	0.210991	-0.443168	0.365302	0.290278	Bio13	0.443168
1231	comp43008_c0_seq2.1106_C	1	-0.0844572	0.207513	0.210303	-0.454642	0.180152	0.327697	Bio13	0.454642
1232	comp51634_c0_seq1.1107_G	1	-0.087766	0.279799	0.209915	-0.435273	0.17256	0.338177	Bio13	0.435273		1
1233	comp70132_c0_seq1.1109_C	1	-0.0878797	0.388334	0.159923	-0.368469	0.14188	0.418838	Wind2	0.418838
1234	comp87191_c0_seq1.1109_T	1	-0.0964918	0.374033	0.132215	-0.445621	0.137658	0.375248	Bio13	0.445621
1235	comp102643_c0_seq1.1111_T	1	-0.100655	0.253088	0.25803	-0.529848	0.2286	0.389042	Bio13	0.529848		1
1236	comp50962_c0_seq1.1111_A	1	-0.11839	0.328846	0.36486	-0.689935	0.158847	0.479962	Bio13	0.689935
1237	comp87588_c0_seq1.1114_A	1	-0.0816689	0.20535	0.20936	-0.429907	0.185481	0.31566	Bio13	0.429907		1
1238	comp68976_c0_seq1.1117_T	1	-0.0816689	0.20535	0.20936	-0.429907	0.185481	0.31566	Bio13	0.429907		1
1239	comp91073_c1_seq1.1117_T	1	-0.103492	0.249163	0.139477	-0.526575	0.235184	0.267458	Bio13	0.526575
1240	comp82435_c0_seq1.1118_C	1	-0.0886278	0.264679	0.23116	-0.473554	0.149173	0.347181	Bio13	0.473554
1241	comp82258_c0_seq1.1119_G	1	-0.0897377	0.429032	0.115658	-0.362905	0.116414	0.385711	Alt	0.429032
1242	comp91886_c0_seq1.1122_G	1	-0.0825236	0.453118	0.0789766	-0.361276	-0.00140483	0.315964	Alt	0.453118
1243	comp73370_c0_seq1.1123_G	1	-0.129087	0.382103	0.307396	-0.638345	0.286177	0.508142	Bio13	0.638345		1
1244	comp96459_c1_seq3.1124_T	1	-0.0941488	0.254174	0.179214	-0.510318	0.155293	0.324391	Bio13	0.510318
1245	comp87191_c0_seq1.1126_T	1	-0.087943	0.441016	0.161422	-0.38616	0.063845	0.379053	Alt	0.441016
1246	comp49874_c0_seq1.1128_G	1	-0.102622	0.43184	0.211723	-0.44958	0.169503	0.401686	Bio13	0.44958		1
1247	comp77646_c0_seq1.1128_T	1	-0.100655	0.253088	0.25803	-0.529848	0.2286	0.389042	Bio13	0.529848		1
1248	comp49133_c0_seq1.1130_T	1	-0.0963983	0.271923	0.203211	-0.47704	0.218871	0.365192	Bio13	0.47704
1249	comp96459_c1_seq3.1132_T	1	-0.0960219	0.256687	0.231098	-0.534764	0.155293	0.34999	Bio13	0.534764
1250	comp92757_c0_seq2.1133_G	1	-0.0822641	0.200129	0.279946	-0.45299	0.186194	0.350125	Bio13	0.45299
1251	comp90176_c1_seq1.1134_C	1	-0.117436	0.292369	0.254985	-0.600547	0.281515	0.408522	Bio13	0.600547
1252	comp51766_c0_seq1.1141_A	1	-0.126235	0.390297	0.305021	-0.631551	0.253694	0.486622	Bio13	0.631551		1
1253	comp87007_c1_seq1.1141_A	1	-0.0816689	0.20535	0.20936	-0.429907	0.185481	0.31566	Bio13	0.429907		1
1254	comp51043_c0_seq1.1142_G	1	-0.0861299	0.10439	0.117281	-0.460473	0.270115	0.20458	Bio13	0.460473
1255	comp44943_c0_seq1.1143_T	1	-0.0816689	0.20535	0.20936	-0.429907	0.185481	0.31566	Bio13	0.429907		1
1256	comp49715_c1_seq1.1145_C	1	-0.0816689	0.20535	0.20936	-0.429907	0.185481	0.31566	Bio13	0.429907		1
1257	comp92394_c0_seq1.1145_A	1	-0.0816689	0.20535	0.20936	-0.429907	0.185481	0.31566	Bio13	0.429907		1
1258	comp96459_c1_seq3.1146_T	1	-0.0911079	0.240798	0.174112	-0.490329	0.161421	0.287547	Bio13	0.490329
1259	comp82857_c0_seq1.1149_G	1	-0.100655	0.253088	0.25803	-0.529848	0.2286	0.389042	Bio13	0.529848		1
1260	comp90805_c0_seq1.1149_T	1	-0.0822112	0.0191568	0.210991	-0.443168	0.365302	0.290278	Bio13	0.443168
1261	comp96333_c0_seq1.1152_C	1	-0.0816689	0.20535	0.20936	-0.429907	0.185481	0.31566	Bio13	0.429907		1
1262	comp94379_c3_seq1.1156_A	1	-0.0816689	0.20535	0.20936	-0.429907	0.185481	0.31566	Bio13	0.429907		1
1263	comp50849_c0_seq1.1157_T	1	-0.0812895	0.0997705	0.181915	-0.344276	0.405288	0.33405	Bio14	0.405288
1264	comp77531_c0_seq1.1158_G	1	-0.095874	0.144431	0.268091	-0.509952	0.316674	0.373386	Bio13	0.509952
1265	comp93646_c1_seq1.1158_A	1	-0.100655	0.253088	0.25803	-0.529848	0.2286	0.389042	Bio13	0.529848		1
1266	comp50857_c0_seq1.1159_T	1	-0.100655	0.253088	0.25803	-0.529848	0.2286	0.389042	Bio13	0.529848		1
1267	comp48822_c0_seq3.1160_A	1	-0.0936557	0.264577	0.223781	-0.470543	0.209987	0.375267	Bio13	0.470543
1268	comp92530_c0_seq2.1160_A	1	-0.100655	0.253088	0.25803	-0.529848	0.2286	0.389042	Bio13	0.529848		1
1269	comp80014_c0_seq1.1163_A	1	-0.0788688	0.417501	0.0988334	-0.279695	0.116928	0.339082	Alt	0.417501
1270	comp92412_c1_seq1.1163_T	1	-0.0844352	0.207087	0.31147	-0.481543	0.17256	0.379453	Bio13	0.481543
1271	comp82857_c0_seq1.1164_C	1	-0.0816689	0.20535	0.20936	-0.429907	0.185481	0.31566	Bio13	0.429907		1
1272	comp85428_c0_seq1.1166_A	1	-0.082223	0.31854	0.115993	-0.380311	0.118481	0.278368	Bio13	0.380311
1273	comp87438_c0_seq1.1166_T	1	-0.115557	0.281475	0.284679	-0.619165	0.252606	0.429155	Bio13	0.619165
1274	comp73032_c0_seq1.1167_G	1	-0.12425	0.411814	0.318344	-0.617115	0.23255	0.533654	Bio13	0.617115
1275	comp80915_c0_seq1.1169_T	1	-0.0959619	0.33306	0.169801	-0.450508	0.17906	0.346767	Bio13	0.450508
1276	comp82053_c0_seq1.1170_G	1	-0.0791586	0.209248	-0.054744	-0.23544	0.352273	0.22363	Bio14	0.352273
1277	comp89156_c0_seq1.1173_T	1	-0.0816689	0.20535	0.20936	-0.429907	0.185481	0.31566	Bio13	0.429907		1
1278	comp96458_c0_seq2.1176_A	1	-0.087766	0.279799	0.209915	-0.435273	0.17256	0.338177	Bio13	0.435273		1
1279	comp83605_c2_seq2.1177_G	1	-0.0903334	0.273447	0.203539	-0.426791	0.219105	0.36707	Bio13	0.426791		1
1280	comp42865_c0_seq1.1178_C	1	-0.111516	0.37193	0.367583	-0.59225	0.175713	0.52787	Bio13	0.59225
1281	comp83605_c2_seq1.1178_C	1	-0.0816689	0.20535	0.20936	-0.429907	0.185481	0.31566	Bio13	0.429907		1
1282	comp88549_c0_seq1.1179_A	1	-0.0816689	0.20535	0.20936	-0.429907	0.185481	0.31566	Bio13	0.429907		1
1283	comp67565_c0_seq3.1182_G	1	-0.0816689	0.20535	0.20936	-0.429907	0.185481	0.31566	Bio13	0.429907		1
1284	comp96283_c0_seq1.1182_T	1	-0.080156	0.379361	0.175062	-0.294603	0.172588	0.416781	Wind2	0.416781
1285	comp97534_c0_seq1.1182_T	1	-0.116969	0.294108	0.299851	-0.615725	0.265651	0.452098	Bio13	0.615725		1
1286	comp82551_c0_seq2.1184_T	1	-0.100655	0.253088	0.25803	-0.529848	0.2286	0.389042	Bio13	0.529848		1
1287	comp90120_c0_seq1.1184_C	1	-0.0807742	0.192017	0.200104	-0.439129	0.17256	0.301029	Bio13	0.439129
1288	comp91351_c0_seq1.1184_T	1	-0.0816689	0.20535	0.20936	-0.429907	0.185481	0.31566	Bio13	0.429907		1
1289	comp88395_c0_seq2.1186_C	1	-0.0818948	0.408365	0.139943	-0.332053	0.0991604	0.325102	Alt	0.408365		1
1290	comp47263_c0_seq1.1188_C	1	-0.116969	0.294108	0.299851	-0.615725	0.265651	0.452098	Bio13	0.615725		1
1291	comp97855_c0_seq1.1188_A	1	-0.105333	0.31807	0.256452	-0.530412	0.215127	0.406179	Bio13	0.530412		1
1292	comp96183_c0_seq1.1189_G	1	-0.0883508	0.256597	0.179493	-0.463327	0.152974	0.326875	Bio13	0.463327
1293	comp48890_c0_seq1.1191_A	1	-0.118919	0.470548	0.208456	-0.526906	0.20626	0.491442	Bio13	0.526906		1
1294	comp96618_c0_seq1.1192_A	1	-0.0816689	0.20535	0.20936	-0.429907	0.185481	0.31566	Bio13	0.429907		1
1295	comp46859_c0_seq1.1193_A	1	-0.102334	0.252614	0.347873	-0.572064	0.215127	0.443336	Bio13	0.572064
1296	comp87191_c0_seq1.1193_G	1	-0.0797176	0.365707	0.122355	-0.340762	0.0992541	0.319079	Alt	0.365707
1297	comp49355_c0_seq1.1194_A	1	-0.0968749	0.220173	0.207458	-0.542225	0.184794	0.335004	Bio13	0.542225
1298	comp88989_c0_seq1.1196_C	1	-0.0816689	0.20535	0.20936	-0.429907	0.185481	0.31566	Bio13	0.429907		1
1299	comp48729_c0_seq1.1197_T	1	-0.080476	0.240141	0.119442	-0.356164	0.215127	0.266469	Bio13	0.356164
1300	comp51376_c0_seq1.1198_T	1	-0.0779317	0.253088	0.163035	-0.399604	0.12179	0.305692	Bio13	0.399604		1
1301	comp49355_c0_seq1.1199_A	1	-0.0968749	0.220173	0.207458	-0.542225	0.184794	0.335004	Bio13	0.542225
1302	comp81994_c0_seq1.1199_A	1	-0.0816689	0.20535	0.20936	-0.429907	0.185481	0.31566	Bio13	0.429907
1303	comp96458_c0_seq2.1199_C	1	-0.0854174	0.276122	0.105647	-0.392521	0.178973	0.26372	Bio13	0.392521
1304	comp47263_c0_seq1.1202_G	1	-0.0816689	0.20535	0.20936	-0.429907	0.185481	0.31566	Bio13	0.429907		1
1305	comp90577_c0_seq1.1204_T	1	-0.0922547	0.373666	0.320088	-0.534847	0.017497	0.419769	Bio13	0.534847
1306	comp84830_c0_seq1.1205_C	1	-0.089902	0.395716	0.0894893	-0.365317	0.142302	0.304498	Alt	0.395716
1307	comp92281_c0_seq1.1205_T	1	-0.100655	0.253088	0.25803	-0.529848	0.2286	0.389042	Bio13	0.529848		1
1308	comp93313_c0_seq1.1206_T	1	-0.0816689	0.20535	0.20936	-0.429907	0.185481	0.31566	Bio13	0.429907		1
1309	comp51321_c0_seq2.1207_G	1	-0.0971642	0.294108	0.217057	-0.50221	0.17256	0.379453	Bio13	0.50221		1
1310	comp76166_c0_seq1.1207_G	1	-0.0946985	0.238112	0.242761	-0.498495	0.215073	0.366021	Bio13	0.498495		1
1311	comp83947_c0_seq1.1207_G	1	-0.100655	0.253088	0.25803	-0.529848	0.2286	0.389042	Bio13	0.529848		1
1312	comp83233_c0_seq1.1210_A	1	-0.0816689	0.20535	0.20936	-0.429907	0.185481	0.31566	Bio13	0.429907		1
1313	comp42106_c0_seq1.1211_C	1	-0.0811704	0.222771	0.18684	-0.4101	0.183617	0.298944	Bio13	0.4101
1314	comp87372_c0_seq1.1211_A	1	-0.0985472	0.449112	0.354022	-0.507817	0.0625506	0.503266	Bio13	0.507817
1315	comp90167_c0_seq1.1217_T	1	-0.100854	0.2478	0.251132	-0.542907	0.215127	0.391317	Bio13	0.542907
1316	comp43008_c0_seq1.1219_C	1	-0.0844572	0.207513	0.210303	-0.454642	0.180152	0.327697	Bio13	0.454642
1317	comp84898_c0_seq1.1219_C	1	-0.0816689	0.20535	0.20936	-0.429907	0.185481	0.31566	Bio13	0.429907		1
1318	comp88863_c0_seq1.1220_T	1	-0.116733	0.364918	0.256027	-0.53936	0.286619	0.478818	Bio13	0.53936		1
1319	comp96682_c0_seq1.1224_T	1	-0.083892	0.384511	0.12329	-0.328527	0.147482	0.302268	Alt	0.384511
1320	comp91035_c0_seq1.1226_C	1	-0.0881436	0.363003	0.0750064	-0.396354	0.106132	0.268689	Bio13	0.396354
1321	comp69954_c0_seq1.1228_T	1	-0.0871869	0.236986	0.298335	-0.479384	0.17256	0.409171	Bio13	0.479384
1322	comp75872_c0_seq1.1228_G	1	-0.0866634	0.398768	0.0142621	-0.271549	0.213511	0.30248	Alt	0.398768
1323	comp72138_c0_seq1.1231_C	1	-0.0802403	0.384049	0.0817359	-0.362002	0.0438691	0.251663	Alt	0.384049
1324	comp90801_c2_seq1.1231_T	1	-0.0946985	0.238112	0.242761	-0.498495	0.215073	0.366021	Bio13	0.498495		1
1325	comp95089_c0_seq2.1231_T	1	-0.0816689	0.20535	0.20936	-0.429907	0.185481	0.31566	Bio13	0.429907		1
1326	comp87393_c1_seq1.1232_A	1	-0.0816689	0.20535	0.20936	-0.429907	0.185481	0.31566	Bio13	0.429907		1
1327	comp90902_c1_seq3.1235_T	1	-0.0895699	0.270288	0.28967	-0.468734	0.178973	0.413907	Bio13	0.468734
1328	comp80072_c0_seq1.1238_C	1	-0.0840696	0.409021	0.10562	-0.304549	0.152315	0.370009	Alt	0.409021
1329	comp100190_c0_seq1.1240_A	1	-0.0875044	0.31807	0.181919	-0.428224	0.131325	0.340783	Bio13	0.428224		1
1330	comp47647_c0_seq1.1241_A	1	-0.0800307	0.22663	0.247161	-0.463073	0.107578	0.342168	Bio13	0.463073
1331	comp77774_c0_seq1.1244_G	1	-0.0816689	0.20535	0.20936	-0.429907	0.185481	0.31566	Bio13	0.429907		1
1332	comp90206_c0_seq2.1244_A	1	-0.0787128	0.475903	0.0699495	-0.273973	0.0540996	0.335765	Alt	0.475903		1
1333	comp93390_c0_seq1.1245_T	1	-0.0816689	0.20535	0.20936	-0.429907	0.185481	0.31566	Bio13	0.429907		1
1334	comp83872_c1_seq1.1246_T	1	-0.0816689	0.20535	0.20936	-0.429907	0.185481	0.31566	Bio13	0.429907		1
1335	comp96659_c3_seq1.1247_T	1	-0.08364	0.214739	0.317575	-0.533904	0.081592	0.349578	Bio13	0.533904
1336	comp47291_c0_seq1.1249_G	1	-0.0816689	0.20535	0.20936	-0.429907	0.185481	0.31566	Bio13	0.429907		1
1337	comp75084_c1_seq1.1251_T	1	-0.103369	0.393267	0.189743	-0.411156	0.266477	0.42597	Wind2	0.42597
1338	comp93390_c0_seq1.1251_A	1	-0.0816689	0.20535	0.20936	-0.429907	0.185481	0.31566	Bio13	0.429907		1
1339	comp49580_c0_seq1.1252_A	1	-0.116969	0.294108	0.299851	-0.615725	0.265651	0.452098	Bio13	0.615725		1
1340	comp76651_c0_seq1.1253_A	1	-0.100655	0.253088	0.25803	-0.529848	0.2286	0.389042	Bio13	0.529848		1
1341	comp81350_c0_seq1.1255_C	1	-0.0971642	0.294108	0.217057	-0.50221	0.17256	0.379453	Bio13	0.50221		1
1342	comp43424_c0_seq1.1258_C	1	-0.0816689	0.20535	0.20936	-0.429907	0.185481	0.31566	Bio13	0.429907		1
1343	comp49220_c0_seq1.1259_T	1	-0.107582	0.315798	0.142222	-0.45274	0.321161	0.37121	Bio13	0.45274
1344	comp87762_c0_seq1.1261_G	1	-0.0786487	0.157673	0.0876797	-0.38746	0.224223	0.191122	Bio13	0.38746
1345	comp47893_c0_seq1.1262_A	1	-0.0840199	0.283931	0.00750546	-0.383489	0.137212	0.211084	Bio13	0.383489
1346	comp88711_c0_seq1.1262_T	1	-0.0779317	0.253088	0.163035	-0.399604	0.12179	0.305692	Bio13	0.399604		1
1347	comp49266_c0_seq1.1263_A	1	-0.103341	0.351333	0.208325	-0.47543	0.22171	0.424955	Bio13	0.47543		1
1348	comp89660_c1_seq1.1266_G	1	-0.0971642	0.294108	0.217057	-0.50221	0.17256	0.379453	Bio13	0.50221		1
1349	comp100121_c0_seq1.1267_T	1	-0.0887383	0.463265	0.23852	-0.45297	-0.0225442	0.391579	Alt	0.463265
1350	comp101065_c0_seq1.1267_T	1	-0.0816689	0.20535	0.20936	-0.429907	0.185481	0.31566	Bio13	0.429907		1
1351	comp90902_c1_seq3.1267_A	1	-0.0895699	0.270288	0.28967	-0.468734	0.178973	0.413907	Bio13	0.468734
1352	comp90604_c0_seq1.1271_C	1	-0.0954638	0.422061	0.160491	-0.419339	0.123217	0.385261	Alt	0.422061		1
1353	comp82059_c0_seq2.1274_T	1	-0.117561	0.372647	0.274923	-0.591201	0.219444	0.454094	Bio13	0.591201
1354	comp68860_c0_seq1.1275_G	1	-0.0984273	0.165811	0.0967006	-0.425216	0.395072	0.277406	Bio13	0.425216
1355	comp93598_c0_seq1.1276_T	1	-0.0816689	0.20535	0.20936	-0.429907	0.185481	0.31566	Bio13	0.429907		1
1356	comp51297_c0_seq1.1281_A	1	-0.0971642	0.294108	0.217057	-0.50221	0.17256	0.379453	Bio13	0.50221		1
1357	comp96485_c1_seq1.1283_T	1	-0.0787624	0.327108	0.0696113	-0.359648	0.0851917	0.222867	Bio13	0.359648
1358	comp96548_c1_seq1.1283_C	1	-0.0816689	0.20535	0.20936	-0.429907	0.185481	0.31566	Bio13	0.429907		1
1359	comp88546_c0_seq1.1289_C	1	-0.0816689	0.20535	0.20936	-0.429907	0.185481	0.31566	Bio13	0.429907		1
1360	comp89106_c0_seq1.1289_A	1	-0.0875335	0.485683	0.137837	-0.391345	-0.00107084	0.325851	Alt	0.485683
1361	comp92059_c0_seq1.1290_T	1	-0.0879909	0.161227	0.138391	-0.398657	0.328284	0.309441	Bio13	0.398657
1362	comp83662_c0_seq1.1291_A	1	-0.0816689	0.20535	0.20936	-0.429907	0.185481	0.31566	Bio13	0.429907		1
1363	comp46859_c0_seq1.1293_G	1	-0.102334	0.252614	0.347873	-0.572064	0.215127	0.443336	Bio13	0.572064
1364	comp90939_c0_seq1.1293_T	1	-0.0877967	0.248739	0.166324	-0.468497	0.143091	0.311449	Bio13	0.468497
1365	comp75519_c0_seq2.1297_T	1	-0.0777272	0.246534	-0.0324731	-0.268789	0.256081	0.197418	Bio13	0.268789
1366	comp75943_c0_seq1.1298_T	1	-0.0779317	0.253088	0.163035	-0.399604	0.12179	0.305692	Bio13	0.399604		1
1367	comp76158_c0_seq1.1298_G	1	-0.100655	0.253088	0.25803	-0.529848	0.2286	0.389042	Bio13	0.529848		1
1368	comp93698_c0_seq1.1299_A	1	-0.100655	0.253088	0.25803	-0.529848	0.2286	0.389042	Bio13	0.529848		1
1369	comp95402_c0_seq1.1299_T	1	0.0823202	-0.268957	-0.259454	0.525832	-0.00260819	-0.390007	Bio13	0.525832
1370	comp50533_c0_seq1.1302_C	1	-0.0816689	0.20535	0.20936	-0.429907	0.185481	0.31566	Bio13	0.429907		1
1371	comp47647_c0_seq1.1304_C	1	-0.0800307	0.22663	0.247161	-0.463073	0.107578	0.342168	Bio13	0.463073
1372	comp48705_c0_seq1.1304_A	1	-0.0811497	0.151301	0.228581	-0.429525	0.241017	0.353597	Bio13	0.429525
1373	comp92087_c0_seq1.1304_T	1	-0.0838722	0.331822	0.184494	-0.412312	0.0988257	0.316884	Bio13	0.412312
1374	comp73343_c0_seq1.1306_C	1	-0.0901012	0.420191	0.126158	-0.3223	0.192061	0.397318	Alt	0.420191		1
1375	comp93676_c0_seq2.1307_T	1	-0.0816689	0.20535	0.20936	-0.429907	0.185481	0.31566	Bio13	0.429907		1
1376	comp69832_c0_seq1.1311_C	1	-0.0816689	0.20535	0.20936	-0.429907	0.185481	0.31566	Bio13	0.429907		1
1377	comp75410_c0_seq1.1311_T	1	-0.0816689	0.20535	0.20936	-0.429907	0.185481	0.31566	Bio13	0.429907		1
1378	comp87359_c0_seq1.1311_A	1	-0.086696	0.275976	0.136015	-0.378962	0.222749	0.311061	Bio13	0.378962
1379	comp93853_c0_seq1.1313_G	1	-0.0780563	0.169667	0.0168735	-0.295624	0.31567	0.206065	Bio14	0.31567
1380	comp79695_c0_seq1.1315_T	1	-0.0862486	0.417559	0.120729	-0.387391	0.0540996	0.33297	Alt	0.417559
1381	comp87359_c0_seq1.1318_G	1	-0.086696	0.275976	0.136015	-0.378962	0.222749	0.311061	Bio13	0.378962
1382	comp89660_c1_seq1.1318_T	1	-0.0971642	0.294108	0.217057	-0.50221	0.17256	0.379453	Bio13	0.50221		1
1383	comp89660_c1_seq1.1319_G	1	-0.0971642	0.294108	0.217057	-0.50221	0.17256	0.379453	Bio13	0.50221		1
1384	comp82258_c0_seq1.1320_T	1	-0.0924917	0.438175	0.136691	-0.375321	0.127664	0.408006	Alt	0.438175
1385	comp49142_c0_seq1.1321_G	1	-0.0995024	0.156005	0.231246	-0.448495	0.424633	0.402464	Bio13	0.448495
1386	comp89421_c0_seq1.1321_A	1	-0.085196	0.182139	0.0973231	-0.400878	0.257787	0.291958	Bio13	0.400878
1387	comp90345_c0_seq1.1321_T	1	-0.0922229	0.304802	0.0835537	-0.391948	0.222701	0.298416	Bio13	0.391948
1388	comp94627_c0_seq1.1321_A	1	-0.0941248	0.333375	0.165924	-0.417598	0.203472	0.362827	Bio13	0.417598
1389	comp80095_c0_seq1.1322_A	1	-0.103561	0.334838	0.205407	-0.499161	0.205805	0.425032	Bio13	0.499161
1390	comp94351_c1_seq1.1324_C	1	-0.0815427	0.151683	0.346486	-0.559095	0.0945603	0.341012	Bio13	0.559095
1391	comp92167_c1_seq1.1326_A	1	-0.0849795	0.269303	0.239656	-0.466945	0.113673	0.353023	Bio13	0.466945
1392	comp51321_c0_seq1.1327_G	1	-0.0971642	0.294108	0.217057	-0.50221	0.17256	0.379453	Bio13	0.50221		1
1393	comp83196_c0_seq1.1327_T	1	-0.096885	0.266043	0.247785	-0.517999	0.185563	0.350396	Bio13	0.517999
1394	comp71241_c0_seq1.1330_T	1	-0.0946985	0.238112	0.242761	-0.498495	0.215073	0.366021	Bio13	0.498495		1
1395	comp89610_c1_seq1.1333_A	1	-0.0816689	0.20535	0.20936	-0.429907	0.185481	0.31566	Bio13	0.429907		1
1396	comp83634_c0_seq1.1334_C	1	-0.113687	0.278466	0.282039	-0.607293	0.250193	0.425187	Bio13	0.607293
1397	comp42204_c0_seq1.1335_A	1	-0.116969	0.294108	0.299851	-0.615725	0.265651	0.452098	Bio13	0.615725		1
1398	comp42083_c0_seq1.1336_G	1	-0.0816689	0.20535	0.20936	-0.429907	0.185481	0.31566	Bio13	0.429907		1
1399	comp77954_c0_seq1.1336_A	1	-0.0812895	0.0997705	0.181915	-0.344276	0.405288	0.33405	Bio14	0.405288
1400	comp50667_c0_seq1.1338_C	1	-0.0971642	0.294108	0.217057	-0.50221	0.17256	0.379453	Bio13	0.50221		1
1401	comp67007_c0_seq1.1338_T	1	-0.0853853	0.456983	0.0522473	-0.342338	0.047788	0.292107	Alt	0.456983
1402	comp88159_c1_seq1.1342_A	1	-0.0779317	0.253088	0.163035	-0.399604	0.12179	0.305692	Bio13	0.399604		1
1403	comp68218_c0_seq1.1344_G	1	-0.107254	0.449243	0.229365	-0.462614	0.191249	0.484376	Wind2	0.484376
1404	comp75318_c1_seq1.1346_G	1	-0.0816689	0.20535	0.20936	-0.429907	0.185481	0.31566	Bio13	0.429907		1
1405	comp90935_c0_seq1.1346_A	1	-0.131621	0.330951	0.337414	-0.692857	0.298929	0.508732	Bio13	0.692857		1
1406	comp75327_c0_seq1.1347_C	1	-0.132814	0.393377	0.314772	-0.679496	0.26078	0.514898	Bio13	0.679496
1407	comp75649_c0_seq2.1347_C	1	-0.0859579	0.209568	0.119283	-0.353796	0.313869	0.303779	Bio13	0.353796
1408	comp98055_c0_seq1.1350_A	1	-0.0834049	0.233621	0.322548	-0.495835	0.115383	0.403514	Bio13	0.495835
1409	comp83196_c0_seq1.1351_C	1	-0.0999967	0.276667	0.211416	-0.51721	0.20103	0.337254	Bio13	0.51721
1410	comp93800_c0_seq1.1355_C	1	-0.0790828	0.110437	0.297479	-0.524995	0.142725	0.304337	Bio13	0.524995
1411	comp72855_c0_seq1.1358_G	1	-0.0796251	0.299635	0.222227	-0.4601	0.0240287	0.339033	Bio13	0.4601
1412	comp73822_c0_seq1.1358_T	1	-0.083801	0.238391	0.101145	-0.399615	0.187549	0.235759	Bio13	0.399615
1413	comp75308_c0_seq1.1358_G	1	-0.0812174	0.193232	0.194234	-0.440671	0.17256	0.292774	Bio13	0.440671
1414	comp93887_c0_seq1.1360_C	1	-0.0849499	0.373183	0.214054	-0.370623	0.136955	0.429855	Wind2	0.429855
1415	comp40500_c0_seq1.1363_T	1	-0.0816689	0.20535	0.20936	-0.429907	0.185481	0.31566	Bio13	0.429907		1
1416	comp74261_c0_seq1.1363_T	1	-0.102061	0.168859	0.288527	-0.577124	0.273072	0.375947	Bio13	0.577124
1417	comp47269_c0_seq1.1364_T	1	-0.122868	0.361452	0.287746	-0.613836	0.264044	0.484736	Bio13	0.613836
1418	comp76778_c0_seq1.1364_T	1	-0.119777	0.322733	0.26178	-0.63539	0.228637	0.441455	Bio13	0.63539
1419	comp83222_c0_seq1.1365_G	1	-0.0821657	0.227189	0.0569198	-0.390738	0.178973	0.215991	Bio13	0.390738
1420	comp49715_c1_seq1.1367_C	1	-0.0844265	0.320506	0.0864296	-0.413802	0.0846262	0.255017	Bio13	0.413802
1421	comp92059_c0_seq1.1368_A	1	-0.0879909	0.161227	0.138391	-0.398657	0.328284	0.309441	Bio13	0.398657
1422	comp78237_c1_seq1.1370_A	1	-0.100586	0.306504	0.394584	-0.572716	0.152315	0.481952	Bio13	0.572716
1423	comp45586_c0_seq1.1372_G	1	-0.0834925	0.419666	-0.0260482	-0.292237	0.113443	0.205985	Alt	0.419666
1424	comp93433_c0_seq1.1376_C	1	-0.0884105	0.235119	0.17716	-0.389581	0.281595	0.370868	Bio13	0.389581
1425	comp91805_c1_seq1.1379_G	1	-0.0865573	0.27928	0.22829	-0.418787	0.187703	0.393372	Bio13	0.418787
1426	comp95444_c0_seq1.1379_G	1	-0.0946985	0.238112	0.242761	-0.498495	0.215073	0.366021	Bio13	0.498495		1
1427	comp90959_c0_seq1.1380_G	1	-0.0864508	0.371945	0.219056	-0.41604	0.0915114	0.422788	Wind2	0.422788
1428	comp89465_c0_seq1.1385_T	1	-0.0891866	0.0884682	0.193935	-0.514129	0.26804	0.251003	Bio13	0.514129
1429	comp94442_c0_seq1.1385_A	1	-0.110506	0.256424	0.363778	-0.645591	0.205417	0.446591	Bio13	0.645591
1430	comp47647_c0_seq1.1388_A	1	-0.0800307	0.22663	0.247161	-0.463073	0.107578	0.342168	Bio13	0.463073
1431	comp93853_c0_seq1.1390_C	1	-0.0780563	0.169667	0.0168735	-0.295624	0.31567	0.206065	Bio14	0.31567
1432	comp92354_c1_seq1.1391_T	1	-0.116892	0.477267	0.144739	-0.488571	0.21173	0.447192	Bio13	0.488571
1433	comp91745_c0_seq1.1393_C	1	-0.100332	0.236224	0.199656	-0.415398	0.3898	0.4066	Bio13	0.415398
1434	comp88536_c0_seq1.1394_T	1	-0.118663	0.323457	0.339648	-0.640296	0.231613	0.490728	Bio13	0.640296
1435	comp47353_c0_seq2.1400_G	1	-0.0946985	0.238112	0.242761	-0.498495	0.215073	0.366021	Bio13	0.498495		1
1436	comp70748_c0_seq1.1400_T	1	-0.085777	0.259764	0.175922	-0.425074	0.173703	0.340143	Bio13	0.425074
1437	comp44213_c0_seq1.1401_G	1	-0.0816689	0.20535	0.20936	-0.429907	0.185481	0.31566	Bio13	0.429907		1
1438	comp84879_c0_seq1.1401_G	1	-0.117066	0.346204	0.264896	-0.546549	0.301804	0.498712	Bio13	0.546549
1439	comp85749_c0_seq1.1410_G	1	-0.0803133	0.226992	0.30448	-0.450944	0.14568	0.387509	Bio13	0.450944
1440	comp87372_c0_seq1.1410_C	1	-0.0985472	0.449112	0.354022	-0.507817	0.0625506	0.503266	Bio13	0.507817
1441	comp46847_c0_seq1.1411_A	1	-0.105104	0.25436	0.256747	-0.57384	0.214855	0.408816	Bio13	0.57384
1442	comp89027_c0_seq1.1411_C	1	-0.0867211	0.428555	0.134553	-0.333468	0.130781	0.359279	Alt	0.428555		1
1443	comp43299_c0_seq1.1413_T	1	-0.0959548	0.498979	0.123266	-0.403959	0.0601939	0.389392	Alt	0.498979		1
1444	comp88711_c0_seq1.1415_T	1	-0.0779317	0.253088	0.163035	-0.399604	0.12179	0.305692	Bio13	0.399604		1
1445	comp82857_c0_seq1.1416_T	1	-0.0816689	0.20535	0.20936	-0.429907	0.185481	0.31566	Bio13	0.429907		1
1446	comp86341_c0_seq1.1417_T	1	-0.0816689	0.20535	0.20936	-0.429907	0.185481	0.31566	Bio13	0.429907		1
1447	comp95319_c0_seq1.1417_A	1	-0.0784239	0.437231	0.265628	-0.401602	-0.0338806	0.398773	Alt	0.437231
1448	comp91745_c0_seq1.1419_C	1	-0.100332	0.236224	0.199656	-0.415398	0.3898	0.4066	Bio13	0.415398
1449	comp76018_c0_seq1.1420_G	1	-0.0946985	0.238112	0.242761	-0.498495	0.215073	0.366021	Bio13	0.498495		1
1450	comp80284_c0_seq1.1423_T	1	-0.078802	0.266335	0.151895	-0.422664	0.0815319	0.291206	Bio13	0.422664
1451	comp93433_c0_seq1.1423_A	1	-0.0884105	0.235119	0.17716	-0.389581	0.281595	0.370868	Bio13	0.389581
1452	comp49791_c0_seq1.1425_A	1	-0.107717	0.371878	0.260705	-0.546101	0.165291	0.460216	Bio13	0.546101
1453	comp89465_c0_seq1.1427_A	1	-0.0813552	0.29947	0.16975	-0.36033	0.173226	0.329636	Bio13	0.36033		1
1454	comp42106_c0_seq1.1428_G	1	-0.0811704	0.222771	0.18684	-0.4101	0.183617	0.298944	Bio13	0.4101
1455	comp82258_c0_seq1.1430_G	1	-0.0897377	0.429032	0.115658	-0.362905	0.116414	0.385711	Alt	0.429032
1456	comp85594_c0_seq1.1431_A	1	-0.106444	0.136737	0.240438	-0.536524	0.401464	0.3777	Bio13	0.536524
1457	comp76889_c0_seq1.1432_C	1	-0.0843051	0.505109	0.0379865	-0.315561	0.0196353	0.307699	Alt	0.505109
1458	comp80002_c1_seq1.1433_T	1	-0.116969	0.294108	0.299851	-0.615725	0.265651	0.452098	Bio13	0.615725		1
1459	comp87372_c0_seq1.1434_G	1	-0.0985472	0.449112	0.354022	-0.507817	0.0625506	0.503266	Bio13	0.507817
1460	comp95360_c2_seq1.1434_A	1	-0.116969	0.294108	0.299851	-0.615725	0.265651	0.452098	Bio13	0.615725		1
1461	comp40861_c0_seq1.1435_A	1	-0.0952076	0.261544	0.170543	-0.486825	0.191809	0.313588	Bio13	0.486825
1462	comp86327_c0_seq1.1440_A	1	-0.116969	0.294108	0.299851	-0.615725	0.265651	0.452098	Bio13	0.615725		1
1463	comp50026_c0_seq1.1441_A	1	-0.100355	0.259545	0.26981	-0.476859	0.298234	0.447678	Bio13	0.476859
1464	comp51800_c0_seq1.1442_T	1	-0.0786647	0.238112	0.175731	-0.406592	0.139705	0.307207	Bio13	0.406592		1
1465	comp81089_c0_seq1.1444_C	1	-0.102375	0.223673	0.33178	-0.596938	0.20432	0.428922	Bio13	0.596938
1466	comp90902_c1_seq3.1446_G	1	-0.0939516	0.246289	0.328474	-0.531903	0.175603	0.420961	Bio13	0.531903
1467	comp82059_c0_seq2.1447_T	1	-0.0834391	0.238999	0.0954084	-0.325252	0.288215	0.282697	Bio13	0.325252
1468	comp34993_c0_seq1.1448_A	1	-0.0898676	0.267833	0.113037	-0.404314	0.225	0.269832	Bio13	0.404314
1469	comp48266_c0_seq1.1448_A	1	-0.087766	0.279799	0.209915	-0.435273	0.17256	0.338177	Bio13	0.435273		1
1470	comp87583_c0_seq1.1448_C	1	-0.0816689	0.20535	0.20936	-0.429907	0.185481	0.31566	Bio13	0.429907		1
1471	comp89660_c1_seq1.1448_A	1	-0.0971642	0.294108	0.217057	-0.50221	0.17256	0.379453	Bio13	0.50221		1
1472	comp90363_c0_seq2.1448_A	1	-0.078752	0.215323	0.173378	-0.321148	0.287132	0.345622	Wind2	0.345622
1473	comp75327_c0_seq1.1449_C	1	-0.132814	0.393377	0.314772	-0.679496	0.26078	0.514898	Bio13	0.679496		1
1474	comp82059_c0_seq2.1449_T	1	-0.0834391	0.238999	0.0954084	-0.325252	0.288215	0.282697	Bio13	0.325252
1475	comp93853_c0_seq1.1449_A	1	-0.0780563	0.169667	0.0168735	-0.295624	0.31567	0.206065	Bio14	0.31567
1476	comp76801_c0_seq1.1451_A	1	-0.0782837	0.353068	-0.0685943	-0.265172	0.147064	0.174508	Alt	0.353068
1477	comp85594_c0_seq1.1451_T	1	-0.0915286	0.0458489	0.209749	-0.489779	0.379398	0.284383	Bio13	0.489779
1478	comp48849_c0_seq1.1452_G	1	-0.0845609	0.30361	0.0938426	-0.368257	0.172559	0.240902	Bio13	0.368257
1479	comp49791_c0_seq1.1452_G	1	-0.112603	0.38991	0.220943	-0.550993	0.18459	0.451388	Bio13	0.550993		1
1480	comp92743_c1_seq1.1455_C	1	-0.0816689	0.20535	0.20936	-0.429907	0.185481	0.31566	Bio13	0.429907		1
1481	comp88856_c0_seq1.1458_T	1	-0.100655	0.253088	0.25803	-0.529848	0.2286	0.389042	Bio13	0.529848		1
1482	comp82316_c0_seq1.1459_A	1	-0.0788143	0.293852	0.197142	-0.406413	0.0903757	0.349746	Bio13	0.406413
1483	comp93463_c0_seq1.1461_T	1	-0.0778323	0.303938	-0.00707627	-0.275448	0.196286	0.215974	Alt	0.303938
1484	comp89028_c0_seq3.1462_G	1	-0.112026	0.357648	0.370929	-0.629182	0.144111	0.507198	Bio13	0.629182
1485	comp90959_c0_seq1.1465_C	1	-0.0909666	0.386048	0.241949	-0.422631	0.127021	0.469566	Wind2	0.469566
1486	comp75649_c0_seq1.1467_C	1	-0.0859579	0.209568	0.119283	-0.353796	0.313869	0.303779	Bio13	0.353796
1487	comp69098_c0_seq1.1470_T	1	-0.0780563	0.169667	0.0168735	-0.295624	0.31567	0.206065	Bio14	0.31567
1488	comp80095_c0_seq1.1472_A	1	-0.124418	0.346348	0.297397	-0.648704	0.250193	0.483515	Bio13	0.648704		1
1489	comp97188_c0_seq1.1476_A	1	0.0924985	-0.534721	-0.255698	0.389987	-0.0435062	-0.489722	Alt	0.534721
1490	comp46859_c0_seq1.1478_A	1	-0.102334	0.252614	0.347873	-0.572064	0.215127	0.443336	Bio13	0.572064
1491	comp88232_c0_seq1.1482_C	1	-0.0887407	0.24691	0.133283	-0.420924	0.215241	0.287246	Bio13	0.420924
1492	comp85991_c0_seq1.1485_T	1	-0.0822117	0.392506	0.124385	-0.296878	0.165295	0.333901	Alt	0.392506
1493	comp82857_c0_seq1.1486_G	1	-0.100655	0.253088	0.25803	-0.529848	0.2286	0.389042	Bio13	0.529848		1
1494	comp95749_c0_seq1.1486_G	1	-0.0890101	0.246106	0.223846	-0.495494	0.138919	0.325811	Bio13	0.495494
1495	comp49715_c1_seq1.1488_T	1	-0.124418	0.346348	0.297397	-0.648704	0.250193	0.483515	Bio13	0.648704		1
1496	comp42226_c0_seq1.1492_C	1	-0.0783575	0.250084	0.11528	-0.367493	0.162042	0.270159	Bio13	0.367493
1497	comp90902_c1_seq3.1492_T	1	-0.0895699	0.270288	0.28967	-0.468734	0.178973	0.413907	Bio13	0.468734
1498	comp46859_c0_seq1.1494_T	1	-0.102334	0.252614	0.347873	-0.572064	0.215127	0.443336	Bio13	0.572064
1499	comp106748_c0_seq1.1497_A	1	-0.131621	0.330951	0.337414	-0.692857	0.298929	0.508732	Bio13	0.692857		1
1500	comp88346_c1_seq2.1497_T	1	-0.0969665	0.274738	0.139815	-0.541876	0.10926	0.297131	Bio13	0.541876
1501	comp81909_c0_seq1.1500_G	1	-0.110223	0.277145	0.282558	-0.580214	0.25033	0.426024	Bio13	0.580214		1
1502	comp95504_c0_seq1.1500_A	1	-0.0781721	0.288503	0.318658	-0.39205	0.145189	0.505064	Wind2	0.505064
1503	comp89028_c0_seq3.1501_A	1	-0.114168	0.36562	0.341122	-0.626743	0.155365	0.495973	Bio13	0.626743
1504	comp43584_c0_seq1.1502_A	1	-0.095044	0.243348	0.161954	-0.503891	0.181345	0.296585	Bio13	0.503891
1505	comp92354_c1_seq1.1506_A	1	-0.116892	0.477267	0.144739	-0.488571	0.21173	0.447192	Bio13	0.488571
1506	comp91822_c0_seq1.1507_G	1	-0.0816689	0.20535	0.20936	-0.429907	0.185481	0.31566	Bio13	0.429907		1
1507	comp95945_c0_seq2.1507_T	1	-0.100655	0.253088	0.25803	-0.529848	0.2286	0.389042	Bio13	0.529848		1
1508	comp75940_c2_seq1.1509_T	1	-0.0816689	0.20535	0.20936	-0.429907	0.185481	0.31566	Bio13	0.429907		1
1509	comp81089_c0_seq1.1511_G	1	-0.100411	0.184554	0.350704	-0.595105	0.230361	0.420141	Bio13	0.595105
1510	comp85594_c0_seq1.1513_A	1	-0.0915286	0.0458489	0.209749	-0.489779	0.379398	0.284383	Bio13	0.489779
1511	comp76879_c0_seq1.1514_C	1	-0.0816689	0.20535	0.20936	-0.429907	0.185481	0.31566	Bio13	0.429907		1
1512	comp91985_c0_seq1.1514_T	1	-0.0816689	0.20535	0.20936	-0.429907	0.185481	0.31566	Bio13	0.429907		1
1513	comp86207_c1_seq1.1515_A	1	-0.0816689	0.20535	0.20936	-0.429907	0.185481	0.31566	Bio13	0.429907		1
1514	comp91745_c0_seq1.1516_G	1	-0.0798499	0.163054	0.0712685	-0.251517	0.423514	0.297075	Bio14	0.423514
1515	comp95858_c0_seq1.1518_A	1	-0.0922045	0.256999	0.28574	-0.533385	0.128826	0.385928	Bio13	0.533385
1516	comp73265_c0_seq1.1522_G	1	-0.0910087	0.34315	0.0136454	-0.382589	0.161421	0.231872	Bio13	0.382589
1517	comp49266_c0_seq1.1523_G	1	-0.103341	0.351333	0.208325	-0.47543	0.22171	0.424955	Bio13	0.47543		1
1518	comp87955_c0_seq1.1525_C	1	-0.0816689	0.20535	0.20936	-0.429907	0.185481	0.31566	Bio13	0.429907		1
1519	comp47893_c0_seq1.1526_T	1	-0.100655	0.253088	0.25803	-0.529848	0.2286	0.389042	Bio13	0.529848		1
1520	comp68254_c0_seq1.1528_G	1	-0.0816689	0.20535	0.20936	-0.429907	0.185481	0.31566	Bio13	0.429907		1
1521	comp88142_c1_seq1.1528_T	1	-0.0792244	0.402089	0.0488265	-0.264418	0.143598	0.319528	Alt	0.402089
1522	comp91947_c0_seq1.1531_T	1	-0.137745	0.346348	0.353111	-0.725091	0.312836	0.5324	Bio13	0.725091		1
1523	comp83712_c0_seq2.1533_G	1	-0.103476	0.296088	0.129513	-0.514877	0.199422	0.325589	Bio13	0.514877
1524	comp49220_c0_seq1.1544_G	1	-0.107582	0.315798	0.142222	-0.45274	0.321161	0.37121	Bio13	0.45274
1525	comp85877_c1_seq1.1548_C	1	-0.0867795	0.189856	0.190113	-0.389004	0.314622	0.336998	Bio13	0.389004
1526	comp40861_c0_seq1.1549_C	1	-0.0952076	0.261544	0.170543	-0.486825	0.191809	0.313588	Bio13	0.486825
1527	comp95858_c0_seq1.1549_G	1	-0.0776927	0.225686	0.258696	-0.466874	0.0792893	0.335917	Bio13	0.466874
1528	comp40861_c0_seq1.1552_T	1	-0.0952076	0.261544	0.170543	-0.486825	0.191809	0.313588	Bio13	0.486825
1529	comp91314_c0_seq1.1552_C	1	-0.083471	0.266789	0.221913	-0.444295	0.125709	0.357732	Bio13	0.444295
1530	comp43402_c0_seq1.1553_C	1	-0.100655	0.253088	0.25803	-0.529848	0.2286	0.389042	Bio13	0.529848		1
1531	comp94627_c0_seq1.1555_T	1	-0.0941248	0.333375	0.165924	-0.417598	0.203472	0.362827	Bio13	0.417598
1532	comp98692_c0_seq1.1558_T	1	-0.0816689	0.20535	0.20936	-0.429907	0.185481	0.31566	Bio13	0.429907		1
1533	comp42691_c0_seq1.1561_T	1	-0.0827907	0.20174	0.204006	-0.449154	0.17256	0.321667	Bio13	0.449154
1534	comp85869_c1_seq1.1564_T	1	-0.0869149	0.357254	0.0197456	-0.346686	0.152851	0.23499	Alt	0.357254
1535	comp94368_c0_seq1.1574_A	1	-0.0816689	0.20535	0.20936	-0.429907	0.185481	0.31566	Bio13	0.429907		1
1536	comp91745_c0_seq1.1576_A	1	-0.0798499	0.163054	0.0712685	-0.251517	0.423514	0.297075	Bio14	0.423514
1537	comp49097_c0_seq1.1577_T	1	-0.0816689	0.20535	0.20936	-0.429907	0.185481	0.31566	Bio13	0.429907		1
1538	comp87873_c1_seq1.1578_T	1	-0.0816689	0.20535	0.20936	-0.429907	0.185481	0.31566	Bio13	0.429907		1
1539	comp79337_c0_seq1.1581_T	1	-0.0933286	0.25286	0.21297	-0.499415	0.173333	0.341899	Bio13	0.499415
1540	comp85594_c0_seq1.1582_C	1	-0.0915286	0.0458489	0.209749	-0.489779	0.379398	0.284383	Bio13	0.489779
1541	comp95832_c0_seq1.1584_G	1	-0.116969	0.294108	0.299851	-0.615725	0.265651	0.452098	Bio13	0.615725		1
1542	comp98055_c0_seq1.1584_G	1	-0.0834049	0.233621	0.322548	-0.495835	0.115383	0.403514	Bio13	0.495835
1543	comp88302_c0_seq1.1585_T	1	-0.102885	0.223287	0.244233	-0.54214	0.263451	0.378214	Bio13	0.54214
1544	comp49715_c1_seq1.1587_A	1	-0.124418	0.346348	0.297397	-0.648704	0.250193	0.483515	Bio13	0.648704		1
1545	comp89872_c2_seq2.1590_T	1	-0.116969	0.294108	0.299851	-0.615725	0.265651	0.452098	Bio13	0.615725		1
1546	comp84381_c1_seq1.1593_T	1	-0.0816689	0.20535	0.20936	-0.429907	0.185481	0.31566	Bio13	0.429907		1
1547	comp79388_c1_seq1.1597_A	1	-0.122444	0.276049	0.287049	-0.634137	0.317923	0.447335	Bio13	0.634137
1548	comp94597_c1_seq1.1597_G	1	-0.116338	0.290522	0.26745	-0.615338	0.252606	0.425741	Bio13	0.615338
1549	comp74843_c0_seq1.1598_A	1	-0.0836887	0.388485	0.299017	-0.418002	0.0641303	0.451816	Wind2	0.451816
1550	comp85594_c0_seq1.1599_G	1	-0.0915286	0.0458489	0.209749	-0.489779	0.379398	0.284383	Bio13	0.489779
1551	comp49040_c0_seq1.1600_A	1	-0.0840643	0.41	0.136465	-0.360026	0.0803863	0.3675	Alt	0.41
1552	comp94284_c0_seq1.1600_C	1	-0.117704	0.307909	0.352091	-0.633343	0.250193	0.503514	Bio13	0.633343
1553	comp76007_c0_seq1.1601_G	1	-0.0916526	0.225006	0.293943	-0.444539	0.286177	0.443281	Bio13	0.444539
1554	comp88305_c0_seq1.1601_A	1	-0.0816689	0.20535	0.20936	-0.429907	0.185481	0.31566	Bio13	0.429907		1
1555	comp51178_c1_seq1.1603_A	1	-0.0877713	0.234083	0.281415	-0.477431	0.180152	0.393663	Bio13	0.477431
1556	comp84549_c0_seq1.1603_G	1	-0.0816689	0.20535	0.20936	-0.429907	0.185481	0.31566	Bio13	0.429907		1
1557	comp88856_c0_seq1.1603_C	1	-0.100655	0.253088	0.25803	-0.529848	0.2286	0.389042	Bio13	0.529848		1
1558	comp96042_c0_seq1.1606_C	1	-0.087766	0.279799	0.209915	-0.435273	0.17256	0.338177	Bio13	0.435273		1
1559	comp51355_c0_seq1.1607_T	1	-0.0868346	0.322384	0.17739	-0.41471	0.136161	0.396979	Bio13	0.41471
1560	comp91051_c0_seq2.1608_G	1	-0.116969	0.294108	0.299851	-0.615725	0.265651	0.452098	Bio13	0.615725		1
1561	comp90805_c0_seq1.1609_G	1	-0.0941033	0.177576	0.188761	-0.516587	0.228361	0.282201	Bio13	0.516587
1562	comp95310_c0_seq1.1610_C	1	-0.131621	0.330951	0.337414	-0.692857	0.298929	0.508732	Bio13	0.692857		1
1563	comp94637_c0_seq4.1612_C	1	-0.0816689	0.20535	0.20936	-0.429907	0.185481	0.31566	Bio13	0.429907		1
1564	comp85709_c1_seq1.1616_A	1	-0.085768	0.420636	-0.0265332	-0.280127	0.155701	0.260058	Alt	0.420636
1565	comp87687_c0_seq1.1619_T	1	-0.0816689	0.20535	0.20936	-0.429907	0.185481	0.31566	Bio13	0.429907		1
1566	comp89056_c0_seq1.1620_G	1	-0.0816689	0.20535	0.20936	-0.429907	0.185481	0.31566	Bio13	0.429907		1
1567	comp93878_c0_seq1.1620_T	1	-0.0816689	0.20535	0.20936	-0.429907	0.185481	0.31566	Bio13	0.429907		1
1568	comp87607_c0_seq1.1623_A	1	-0.103362	0.197218	0.240666	-0.571788	0.252211	0.346179	Bio13	0.571788
1569	comp97064_c0_seq1.1625_A	1	-0.0903334	0.273447	0.203539	-0.426791	0.219105	0.36707	Bio13	0.426791		1
1570	comp92909_c0_seq1.1630_T	1	-0.0816689	0.20535	0.20936	-0.429907	0.185481	0.31566	Bio13	0.429907		1
1571	comp91073_c1_seq1.1632_C	1	-0.0894232	0.118755	0.151178	-0.372258	0.431442	0.308354	Bio14	0.431442
1572	comp91351_c0_seq1.1632_T	1	-0.0781339	0.273112	0.133944	-0.357685	0.156227	0.255202	Bio13	0.357685
1573	comp83222_c0_seq1.1635_A	1	-0.0821657	0.227189	0.0569198	-0.390738	0.178973	0.215991	Bio13	0.390738
1574	comp67568_c0_seq1.1637_G	1	-0.100854	0.2478	0.251132	-0.542907	0.215127	0.391317	Bio13	0.542907
1575	comp81322_c0_seq1.1637_G	1	-0.085077	0.43587	0.156304	-0.355409	0.078708	0.369347	Alt	0.43587
1576	comp89156_c0_seq1.1639_C	1	-0.0816689	0.20535	0.20936	-0.429907	0.185481	0.31566	Bio13	0.429907		1
1577	comp71583_c0_seq1.1644_G	1	-0.134751	0.386969	0.325752	-0.674876	0.300183	0.528536	Bio13	0.674876		1
1578	comp94138_c0_seq1.1644_T	1	-0.0816689	0.20535	0.20936	-0.429907	0.185481	0.31566	Bio13	0.429907		1
1579	comp73230_c0_seq1.1645_T	1	-0.0871869	0.236986	0.298335	-0.479384	0.17256	0.409171	Bio13	0.479384
1580	comp79099_c0_seq1.1648_T	1	-0.107688	0.298782	0.259107	-0.537405	0.253009	0.427067	Bio13	0.537405		1
1581	comp94560_c0_seq1.1649_T	1	-0.0898156	0.312351	0.176179	-0.420587	0.173226	0.366793	Bio13	0.420587		1
1582	comp95832_c0_seq1.1654_T	1	-0.107644	0.312351	0.250712	-0.522775	0.257028	0.432189	Bio13	0.522775		1
1583	comp98055_c0_seq1.1655_T	1	-0.0834049	0.233621	0.322548	-0.495835	0.115383	0.403514	Bio13	0.495835
1584	comp50653_c0_seq1.1656_C	1	-0.100655	0.253088	0.25803	-0.529848	0.2286	0.389042	Bio13	0.529848		1
1585	comp85838_c0_seq1.1656_G	1	-0.0898156	0.312351	0.176179	-0.420587	0.173226	0.366793	Bio13	0.420587		1
1586	comp88100_c0_seq1.1658_T	1	-0.0816689	0.20535	0.20936	-0.429907	0.185481	0.31566	Bio13	0.429907		1
1587	comp95704_c2_seq1.1659_G	1	-0.116969	0.294108	0.299851	-0.615725	0.265651	0.452098	Bio13	0.615725		1
1588	comp73173_c0_seq1.1662_G	1	-0.0886464	0.209494	0.294289	-0.508174	0.175603	0.369065	Bio13	0.508174
1589	comp67853_c0_seq1.1665_T	1	-0.0786212	0.190009	0.291018	-0.457693	0.150598	0.339936	Bio13	0.457693
1590	comp50849_c0_seq1.1673_T	1	-0.100655	0.253088	0.25803	-0.529848	0.2286	0.389042	Bio13	0.529848
1591	comp76208_c0_seq1.1673_T	1	-0.127265	0.396773	0.27687	-0.655641	0.214855	0.49791	Bio13	0.655641		1
1592	comp83162_c0_seq1.1673_A	1	-0.098942	0.33599	0.217983	-0.458419	0.214104	0.396379	Bio13	0.458419		1
1593	comp90959_c0_seq1.1673_A	1	-0.0864508	0.371945	0.219056	-0.41604	0.0915114	0.422788	Wind2	0.422788
1594	comp83222_c0_seq1.1678_C	1	-0.0821657	0.227189	0.0569198	-0.390738	0.178973	0.215991	Bio13	0.390738
1595	comp86369_c0_seq2.1678_A	1	-0.0786548	0.334481	0.147639	-0.3516	0.112113	0.270731	Bio13	0.3516
1596	comp68189_c0_seq1.1681_C	1	-0.0843719	0.3111	0.013138	-0.327311	0.195908	0.267733	Bio13	0.327311
1597	comp75009_c0_seq1.1684_C	1	-0.0902616	0.505307	0.0752831	-0.315615	0.100474	0.358995	Alt	0.505307
1598	comp49181_c1_seq1.1690_G	1	-0.0812911	0.410519	0.177533	-0.347599	0.0787493	0.350289	Alt	0.410519
1599	comp84204_c0_seq1.1691_A	1	-0.0821611	0.204171	0.173406	-0.436044	0.17256	0.288647	Bio13	0.436044
1600	comp91456_c0_seq2.1691_C	1	-0.0816689	0.20535	0.20936	-0.429907	0.185481	0.31566	Bio13	0.429907		1
1601	comp88711_c0_seq1.1693_G	1	-0.0779317	0.253088	0.163035	-0.399604	0.12179	0.305692	Bio13	0.399604		1
1602	comp89821_c0_seq1.1700_A	1	-0.0816689	0.20535	0.20936	-0.429907	0.185481	0.31566	Bio13	0.429907		1
1603	comp80927_c0_seq1.1701_A	1	-0.113793	0.330951	0.262881	-0.590669	0.215127	0.443336	Bio13	0.590669		1
1604	comp100388_c0_seq1.1703_C	1	-0.0946985	0.238112	0.242761	-0.498495	0.215073	0.366021	Bio13	0.498495		1
1605	comp83523_c0_seq2.1705_G	1	-0.0790102	0.247207	0.316929	-0.489164	0.0582532	0.366091	Bio13	0.489164
1606	comp73230_c0_seq1.1717_T	1	-0.0785223	0.247635	0.217424	-0.448817	0.0804679	0.286782	Bio13	0.448817
1607	comp45006_c0_seq1.1718_C	1	-0.0946985	0.238112	0.242761	-0.498495	0.215073	0.366021	Bio13	0.498495		1
1608	comp89861_c1_seq1.1719_G	1	-0.103337	0.272431	0.317989	-0.55846	0.216635	0.450615	Bio13	0.55846
1609	comp44142_c0_seq1.1729_G	1	-0.125471	0.339881	0.315887	-0.612206	0.327292	0.537685	Bio13	0.612206
1610	comp88305_c0_seq1.1732_T	1	-0.0816689	0.20535	0.20936	-0.429907	0.185481	0.31566	Bio13	0.429907		1
1611	comp87028_c0_seq1.1734_G	1	-0.0816689	0.20535	0.20936	-0.429907	0.185481	0.31566	Bio13	0.429907		1
1612	comp72526_c0_seq1.1736_A	1	-0.100655	0.253088	0.25803	-0.529848	0.2286	0.389042	Bio13	0.529848		1
1613	comp91314_c0_seq1.1736_G	1	-0.113364	0.351572	0.373748	-0.582811	0.233592	0.557952	Bio13	0.582811
1614	comp91247_c1_seq1.1738_T	1	-0.0816689	0.20535	0.20936	-0.429907	0.185481	0.31566	Bio13	0.429907		1
1615	comp89421_c0_seq1.1742_A	1	-0.0971289	0.357286	0.230469	-0.491634	0.125835	0.42928	Bio13	0.491634
1616	comp50085_c0_seq1.1743_A	1	-0.100213	0.294893	0.323557	-0.544357	0.17906	0.448749	Bio13	0.544357
1617	comp90120_c0_seq1.1747_C	1	-0.0807742	0.192017	0.200104	-0.439129	0.17256	0.301029	Bio13	0.439129
1618	comp90959_c0_seq1.1749_G	1	-0.0922685	0.399058	0.230364	-0.405928	0.149371	0.479993	Wind2	0.479993
1619	comp85709_c1_seq1.1751_T	1	-0.0779513	0.409888	-0.00435164	-0.257104	0.115257	0.26379	Alt	0.409888
1620	comp42865_c0_seq1.1752_G	1	-0.111516	0.37193	0.367583	-0.59225	0.175713	0.52787	Bio13	0.59225
1621	comp80853_c0_seq1.1754_A	1	-0.104298	0.226253	0.25255	-0.484582	0.362798	0.415555	Bio13	0.484582
1622	comp91806_c0_seq1.1754_A	1	-0.110223	0.277145	0.282558	-0.580214	0.25033	0.426024	Bio13	0.580214		1
1623	comp49314_c0_seq1.1759_G	1	-0.081703	0.191323	0.0418853	-0.375718	0.228637	0.156518	Bio13	0.375718
1624	comp72806_c0_seq1.1759_T	1	-0.086802	0.241618	0.411141	-0.517007	0.143091	0.487727	Bio13	0.517007
1625	comp90902_c1_seq3.1759_A	1	-0.116969	0.294108	0.299851	-0.615725	0.265651	0.452098	Bio13	0.615725		1
1626	comp76605_c0_seq1.1761_A	1	-0.0780329	0.309064	0.137623	-0.327173	0.161421	0.371777	Wind2	0.371777
1627	comp83378_c0_seq1.1761_C	1	-0.0904695	0.291541	0.036621	-0.407793	0.17906	0.222017	Bio13	0.407793
1628	comp94861_c0_seq1.1762_G	1	-0.0839163	0.367585	0.0934844	-0.378542	0.0825715	0.316482	Bio13	0.378542
1629	comp83250_c0_seq1.1763_C	1	-0.0791949	0.36551	0.0173964	-0.264347	0.17212	0.258345	Alt	0.36551
1630	comp50849_c0_seq1.1765_T	1	-0.0812895	0.0997705	0.181915	-0.344276	0.405288	0.33405	Bio14	0.405288
1631	comp67706_c0_seq1.1765_T	1	-0.0798678	0.449392	0.0835083	-0.261204	0.11819	0.32216	Alt	0.449392
1632	comp94495_c2_seq1.1768_G	1	-0.0855944	0.192454	0.31016	-0.522599	0.141683	0.347677	Bio13	0.522599
1633	comp72922_c0_seq1.1776_C	1	-0.0812383	0.213804	0.222423	-0.4473	0.150598	0.313584	Bio13	0.4473
1634	comp90701_c0_seq1.1777_G	1	-0.0816689	0.20535	0.20936	-0.429907	0.185481	0.31566	Bio13	0.429907		1
1635	comp90789_c0_seq2.1778_T	1	-0.0816689	0.20535	0.20936	-0.429907	0.185481	0.31566	Bio13	0.429907		1
1636	comp91247_c1_seq1.1778_C	1	-0.0816689	0.20535	0.20936	-0.429907	0.185481	0.31566	Bio13	0.429907		1
1637	comp85594_c0_seq1.1780_A	1	-0.0915286	0.0458489	0.209749	-0.489779	0.379398	0.284383	Bio13	0.489779
1638	comp49040_c0_seq1.1781_G	1	-0.0840643	0.41	0.136465	-0.360026	0.0803863	0.3675	Alt	0.41
1639	comp91903_c0_seq1.1783_G	1	-0.0939695	0.455148	0.123243	-0.376936	0.12145	0.380718	Alt	0.455148
1640	comp83634_c0_seq1.1788_T	1	-0.105177	0.283567	0.201531	-0.515555	0.253694	0.36296	Bio13	0.515555
1641	comp69153_c0_seq1.1790_G	1	-0.0938828	0.284622	0.112045	-0.410682	0.244287	0.329442	Bio13	0.410682
1642	comp94495_c2_seq1.1792_A	1	-0.0805612	0.175493	0.432516	-0.584671	0.0478947	0.387547	Bio13	0.584671
1643	comp43915_c0_seq1.1795_A	1	-0.100655	0.253088	0.25803	-0.529848	0.2286	0.389042	Bio13	0.529848		1
1644	comp81543_c0_seq1.1797_C	1	-0.0803038	0.260473	0.189065	-0.373772	0.187549	0.332973	Bio13	0.373772
1645	comp83634_c0_seq1.1799_A	1	-0.113687	0.278466	0.282039	-0.607293	0.250193	0.425187	Bio13	0.607293
1646	comp94861_c0_seq1.1802_T	1	-0.0930923	0.36986	0.144089	-0.465953	0.0767186	0.343195	Bio13	0.465953
1647	comp96271_c0_seq1.1802_T	1	-0.0946985	0.238112	0.242761	-0.498495	0.215073	0.366021	Bio13	0.498495		1
1648	comp85976_c0_seq1.1803_G	1	-0.0816689	0.20535	0.20936	-0.429907	0.185481	0.31566	Bio13	0.429907		1
1649	comp86509_c0_seq1.1803_T	1	-0.0961457	0.492822	0.120001	-0.397763	0.0766182	0.39687	Alt	0.492822		1
1650	comp88116_c0_seq1.1803_A	1	-0.116969	0.294108	0.299851	-0.615725	0.265651	0.452098	Bio13	0.615725		1
1651	comp69153_c0_seq1.1805_C	1	-0.0938828	0.284622	0.112045	-0.410682	0.244287	0.329442	Bio13	0.410682
1652	comp85594_c0_seq1.1811_G	1	-0.0980412	0.116676	0.24089	-0.572362	0.272668	0.296013	Bio13	0.572362
1653	comp92588_c0_seq1.1816_A	1	-0.0946985	0.238112	0.242761	-0.498495	0.215073	0.366021	Bio13	0.498495		1
1654	comp94983_c1_seq1.1819_C	1	0.0816689	-0.20535	-0.20936	0.429907	-0.185481	-0.31566	Bio13	0.429907
1655	comp89660_c1_seq1.1822_A	1	-0.0971642	0.294108	0.217057	-0.50221	0.17256	0.379453	Bio13	0.50221		1
1656	comp94861_c0_seq1.1822_A	1	-0.0955696	0.42081	0.119773	-0.428836	0.0993479	0.361255	Bio13	0.428836
1657	comp96727_c0_seq1.1822_C	1	-0.0792268	0.231031	0.111706	-0.300732	0.286619	0.341359	Wind2	0.341359
1658	comp69153_c0_seq1.1829_C	1	-0.110683	0.278302	0.283737	-0.582636	0.251375	0.427802	Bio13	0.582636		1
1659	comp91226_c0_seq1.1829_T	1	-0.0816689	0.20535	0.20936	-0.429907	0.185481	0.31566	Bio13	0.429907		1
1660	comp92408_c0_seq1.1831_C	1	-0.0946985	0.238112	0.242761	-0.498495	0.215073	0.366021	Bio13	0.498495		1
1661	comp89607_c1_seq1.1832_A	1	-0.0816689	0.20535	0.20936	-0.429907	0.185481	0.31566	Bio13	0.429907		1
1662	comp50849_c0_seq1.1833_G	1	-0.0812895	0.0997705	0.181915	-0.344276	0.405288	0.33405	Bio14	0.405288
1663	comp98939_c0_seq1.1835_T	1	-0.0946985	0.238112	0.242761	-0.498495	0.215073	0.366021	Bio13	0.498495		1
1664	comp89000_c1_seq1.1836_T	1	-0.086219	0.232811	0.0655738	-0.396683	0.214855	0.225537	Bio13	0.396683
1665	comp88225_c0_seq1.1843_A	1	-0.0816689	0.20535	0.20936	-0.429907	0.185481	0.31566	Bio13	0.429907		1
1666	comp70246_c0_seq1.1844_C	1	-0.116969	0.294108	0.299851	-0.615725	0.265651	0.452098	Bio13	0.615725		1
1667	comp81089_c0_seq1.1848_T	1	-0.116969	0.294108	0.299851	-0.615725	0.265651	0.452098	Bio13	0.615725		1
1668	comp91953_c2_seq1.1857_G	1	-0.110223	0.277145	0.282558	-0.580214	0.25033	0.426024	Bio13	0.580214		1
1669	comp89421_c0_seq1.1860_G	1	-0.0971289	0.357286	0.230469	-0.491634	0.125835	0.42928	Bio13	0.491634
1670	comp91201_c0_seq1.1862_A	1	-0.124464	0.312953	0.319065	-0.655178	0.282673	0.481067	Bio13	0.655178		1
1671	comp88406_c0_seq1.1865_T	1	-0.0816689	0.20535	0.20936	-0.429907	0.185481	0.31566	Bio13	0.429907		1
1672	comp86944_c0_seq1.1868_A	1	-0.0816689	0.20535	0.20936	-0.429907	0.185481	0.31566	Bio13	0.429907		1
1673	comp79388_c1_seq1.1870_G	1	-0.122444	0.276049	0.287049	-0.634137	0.317923	0.447335	Bio13	0.634137
1674	comp81960_c0_seq1.1876_A	1	-0.0816689	0.20535	0.20936	-0.429907	0.185481	0.31566	Bio13	0.429907		1
1675	comp109376_c0_seq1.1878_A	1	-0.0816689	0.20535	0.20936	-0.429907	0.185481	0.31566	Bio13	0.429907		1
1676	comp90924_c0_seq1.1886_T	1	-0.0816689	0.20535	0.20936	-0.429907	0.185481	0.31566	Bio13	0.429907		1
1677	comp93182_c0_seq1.1890_C	1	-0.0816689	0.20535	0.20936	-0.429907	0.185481	0.31566	Bio13	0.429907		1
1678	comp95168_c0_seq1.1890_T	1	-0.131621	0.330951	0.337414	-0.692857	0.298929	0.508732	Bio13	0.692857		1
1679	comp91813_c0_seq1.1893_C	1	-0.0943702	0.207809	0.217348	-0.444304	0.312785	0.387085	Bio13	0.444304
1680	comp69153_c0_seq1.1899_G	1	-0.0938828	0.284622	0.112045	-0.410682	0.244287	0.329442	Bio13	0.410682
1681	comp80952_c0_seq1.1906_T	1	-0.0816689	0.20535	0.20936	-0.429907	0.185481	0.31566	Bio13	0.429907		1
1682	comp75078_c0_seq1.1908_A	1	-0.100655	0.253088	0.25803	-0.529848	0.2286	0.389042	Bio13	0.529848		1
1683	comp92853_c0_seq1.1910_C	1	-0.0816689	0.20535	0.20936	-0.429907	0.185481	0.31566	Bio13	0.429907		1
1684	comp93895_c0_seq1.1911_C	1	-0.0816689	0.20535	0.20936	-0.429907	0.185481	0.31566	Bio13	0.429907		1
1685	comp95763_c0_seq1.1912_T	1	-0.0816689	0.20535	0.20936	-0.429907	0.185481	0.31566	Bio13	0.429907		1
1686	comp90902_c1_seq3.1927_T	1	-0.110223	0.277145	0.282558	-0.580214	0.25033	0.426024	Bio13	0.580214
1687	comp82000_c0_seq1.1928_C	1	-0.124464	0.312953	0.319065	-0.655178	0.282673	0.481067	Bio13	0.655178		1
1688	comp90902_c1_seq3.1928_G	1	-0.110223	0.277145	0.282558	-0.580214	0.25033	0.426024	Bio13	0.580214
1689	comp70246_c0_seq1.1930_A	1	-0.104113	0.317666	0.302303	-0.55729	0.175603	0.465346	Bio13	0.55729
1690	comp90171_c0_seq1.1930_C	1	-0.083378	0.43073	0.152596	-0.314789	0.121655	0.384889	Alt	0.43073
1691	comp83634_c0_seq1.1932_T	1	-0.113687	0.278466	0.282039	-0.607293	0.250193	0.425187	Bio13	0.607293
1692	comp92108_c0_seq1.1946_G	1	-0.0816689	0.20535	0.20936	-0.429907	0.185481	0.31566	Bio13	0.429907		1
1693	comp79900_c0_seq1.1948_T	1	-0.0816689	0.20535	0.20936	-0.429907	0.185481	0.31566	Bio13	0.429907		1
1694	comp85976_c0_seq1.1951_A	1	-0.0816689	0.20535	0.20936	-0.429907	0.185481	0.31566	Bio13	0.429907		1
1695	comp79545_c0_seq1.1952_A	1	-0.104204	0.344312	0.125954	-0.496055	0.184794	0.315216	Bio13	0.496055
1696	comp94284_c0_seq1.1957_A	1	-0.117704	0.307909	0.352091	-0.633343	0.250193	0.503514	Bio13	0.633343
1697	comp93192_c0_seq1.1958_A	1	-0.0830325	0.32433	0.146947	-0.400376	0.102051	0.315045	Bio13	0.400376
1698	comp94946_c1_seq1.1959_A	1	-0.116969	0.294108	0.299851	-0.615725	0.265651	0.452098	Bio13	0.615725		1
1699	comp40878_c0_seq1.1967_C	1	-0.0827907	0.20174	0.204006	-0.449154	0.17256	0.321667	Bio13	0.449154
1700	comp98939_c0_seq1.1968_G	1	-0.0816689	0.20535	0.20936	-0.429907	0.185481	0.31566	Bio13	0.429907		1
1701	comp84730_c0_seq1.1971_A	1	-0.0869811	0.373644	0.139639	-0.369896	0.138919	0.362451	Alt	0.373644		1
1702	comp84070_c0_seq1.1980_G	1	-0.0816689	0.20535	0.20936	-0.429907	0.185481	0.31566	Bio13	0.429907		1
1703	comp93433_c0_seq1.1983_G	1	-0.0990088	0.29704	0.155253	-0.430147	0.276098	0.396182	Bio13	0.430147
1704	comp85616_c1_seq1.1985_G	1	-0.118663	0.323457	0.339648	-0.640296	0.231613	0.490728	Bio13	0.640296
1705	comp85594_c0_seq1.1987_C	1	-0.0915286	0.0458489	0.209749	-0.489779	0.379398	0.284383	Bio13	0.489779
1706	comp69905_c0_seq1.1988_T	1	-0.0800611	0.156837	0.329829	-0.486732	0.171605	0.35315	Bio13	0.486732
1707	comp85594_c0_seq1.1996_G	1	-0.0915286	0.0458489	0.209749	-0.489779	0.379398	0.284383	Bio13	0.489779
1708	comp85252_c0_seq1.1998_A	1	-0.0803862	0.232857	0.408723	-0.508483	0.0885612	0.467877	Bio13	0.508483
1709	comp93942_c0_seq1.1999_C	1	-0.0816689	0.20535	0.20936	-0.429907	0.185481	0.31566	Bio13	0.429907
1710	comp73982_c0_seq1.2001_A	1	-0.0816689	0.20535	0.20936	-0.429907	0.185481	0.31566	Bio13	0.429907		1
1711	comp85594_c0_seq1.2002_A	1	-0.0915286	0.0458489	0.209749	-0.489779	0.379398	0.284383	Bio13	0.489779
1712	comp48428_c0_seq1.2004_C	1	-0.116969	0.294108	0.299851	-0.615725	0.265651	0.452098	Bio13	0.615725		1
1713	comp51779_c0_seq1.2024_A	1	-0.0816689	0.20535	0.20936	-0.429907	0.185481	0.31566	Bio13	0.429907		1
1714	comp79933_c0_seq1.2025_A	1	-0.100655	0.253088	0.25803	-0.529848	0.2286	0.389042	Bio13	0.529848		1
1715	comp85616_c1_seq1.2026_G	1	-0.118663	0.323457	0.339648	-0.640296	0.231613	0.490728	Bio13	0.640296
1716	comp92909_c0_seq1.2026_C	1	-0.0946985	0.238112	0.242761	-0.498495	0.215073	0.366021	Bio13	0.498495		1
1717	comp91512_c0_seq1.2030_T	1	-0.0971642	0.294108	0.217057	-0.50221	0.17256	0.379453	Bio13	0.50221		1
1718	comp48379_c0_seq1.2032_G	1	-0.133129	0.360805	0.325501	-0.673368	0.310202	0.524644	Bio13	0.673368
1719	comp85428_c0_seq1.2036_C	1	-0.082223	0.31854	0.115993	-0.380311	0.118481	0.278368	Bio13	0.380311
1720	comp90902_c1_seq3.2036_A	1	-0.110223	0.277145	0.282558	-0.580214	0.25033	0.426024	Bio13	0.580214
1721	comp47707_c0_seq1.2041_G	1	-0.110223	0.277145	0.282558	-0.580214	0.25033	0.426024	Bio13	0.580214		1
1722	comp93474_c0_seq1.2041_G	1	-0.125505	0.315573	0.321735	-0.660662	0.285039	0.485093	Bio13	0.660662		1
1723	comp96468_c0_seq1.2045_T	1	-0.0816689	0.20535	0.20936	-0.429907	0.185481	0.31566	Bio13	0.429907		1
1724	comp96213_c2_seq1.2048_C	1	-0.0825053	0.323162	0.0440861	-0.366806	0.114015	0.261638	Bio13	0.366806
1725	comp83963_c0_seq1.2056_C	1	-0.0995024	0.156005	0.231246	-0.448495	0.424633	0.402464	Bio13	0.448495
1726	comp89421_c0_seq1.2056_C	1	-0.0971289	0.357286	0.230469	-0.491634	0.125835	0.42928	Bio13	0.491634
1727	comp75552_c0_seq1.2057_T	1	-0.0816689	0.20535	0.20936	-0.429907	0.185481	0.31566	Bio13	0.429907		1
1728	comp89421_c0_seq1.2057_T	1	-0.0971289	0.357286	0.230469	-0.491634	0.125835	0.42928	Bio13	0.491634
1729	comp92704_c0_seq1.2058_A	1	-0.0785462	0.300745	0.270894	-0.395768	0.118003	0.414168	Wind2	0.414168
1730	comp86772_c0_seq1.2064_C	1	-0.0860952	0.181434	0.352819	-0.551347	0.130781	0.344606	Bio13	0.551347
1731	comp88400_c0_seq1.2069_A	1	-0.0839193	0.338544	0.32916	-0.477147	0.0425175	0.413983	Bio13	0.477147
1732	comp95636_c3_seq1.2078_G	1	-0.0846841	0.330735	0.144224	-0.357506	0.175603	0.360189	Wind2	0.360189		1
1733	comp95416_c1_seq1.2079_C	1	-0.0833202	0.193835	0.381535	-0.541856	0.107209	0.404361	Bio13	0.541856
1734	comp85937_c0_seq4.2080_A	1	-0.110223	0.277145	0.282558	-0.580214	0.25033	0.426024	Bio13	0.580214		1
1735	comp76166_c0_seq1.2082_C	1	-0.0946985	0.238112	0.242761	-0.498495	0.215073	0.366021	Bio13	0.498495		1
1736	comp94495_c2_seq1.2092_T	1	-0.0805612	0.175493	0.432516	-0.584671	0.0478947	0.387547	Bio13	0.584671
1737	comp48983_c0_seq1.2096_T	1	-0.0826705	0.175002	0.25993	-0.511618	0.126014	0.301029	Bio13	0.511618
1738	comp82713_c0_seq1.2098_A	1	-0.105868	0.2039	0.271445	-0.517584	0.362367	0.412202	Bio13	0.517584
1739	comp94627_c0_seq1.2099_G	1	-0.0941248	0.333375	0.165924	-0.417598	0.203472	0.362827	Bio13	0.417598
1740	comp95762_c1_seq1.2101_G	1	-0.100655	0.253088	0.25803	-0.529848	0.2286	0.389042	Bio13	0.529848		1
1741	comp89852_c0_seq1.2102_T	1	-0.102322	0.32072	0.205717	-0.534219	0.15648	0.336308	Bio13	0.534219
1742	comp97263_c0_seq1.2104_G	1	-0.0816689	0.20535	0.20936	-0.429907	0.185481	0.31566	Bio13	0.429907		1
1743	comp81483_c0_seq1.2106_T	1	-0.0932737	0.155957	0.297341	-0.513588	0.27745	0.415533	Bio13	0.513588
1744	comp83222_c0_seq1.2107_A	1	-0.0821657	0.227189	0.0569198	-0.390738	0.178973	0.215991	Bio13	0.390738
1745	comp75475_c0_seq1.2108_T	1	-0.127818	0.386381	0.30109	-0.626322	0.282387	0.504433	Bio13	0.626322		1
1746	comp85594_c0_seq1.2115_A	1	-0.0915286	0.0458489	0.209749	-0.489779	0.379398	0.284383	Bio13	0.489779
1747	comp92114_c1_seq1.2115_C	1	-0.0776811	0.328006	0.282904	-0.402828	0.073232	0.418066	Wind2	0.418066
1748	comp85540_c0_seq1.2117_C	1	-0.0903334	0.273447	0.203539	-0.426791	0.219105	0.36707	Bio13	0.426791		1
1749	comp48927_c0_seq1.2121_A	1	-0.123797	0.311277	0.317356	-0.65167	0.281159	0.47849	Bio13	0.65167		1
1750	comp78021_c0_seq1.2128_G	1	-0.0816689	0.20535	0.20936	-0.429907	0.185481	0.31566	Bio13	0.429907		1
1751	comp43584_c0_seq1.2144_T	1	-0.0985017	0.254849	0.17317	-0.516447	0.195311	0.30823	Bio13	0.516447
1752	comp68976_c0_seq1.2145_G	1	-0.0816689	0.20535	0.20936	-0.429907	0.185481	0.31566	Bio13	0.429907		1
1753	comp84387_c2_seq1.2145_T	1	-0.0786001	0.175955	0.0722354	-0.320163	0.29677	0.249379	Bio13	0.320163
1754	comp89660_c1_seq1.2145_C	1	-0.100655	0.253088	0.25803	-0.529848	0.2286	0.389042	Bio13	0.529848		1
1755	comp94409_c1_seq1.2145_T	1	-0.0836486	0.341806	0.245596	-0.424602	0.0853121	0.436581	Wind2	0.436581
1756	comp91745_c0_seq1.2147_T	1	-0.100332	0.236224	0.199656	-0.415398	0.3898	0.4066	Bio13	0.415398
1757	comp93978_c0_seq1.2158_C	1	-0.123871	0.337673	0.305522	-0.645077	0.26078	0.472108	Bio13	0.645077
1758	comp90345_c0_seq1.2161_G	1	-0.0907659	0.381374	0.0300795	-0.349234	0.172235	0.273578	Alt	0.381374
1759	comp50421_c0_seq1.2163_T	1	-0.0874742	0.196195	0.197752	-0.440206	0.244468	0.321076	Bio13	0.440206
1760	comp96724_c0_seq1.2165_G	1	-0.0911786	0.13176	0.126492	-0.342833	0.473254	0.330165	Bio14	0.473254
1761	comp92026_c0_seq1.2170_T	1	-0.090974	0.397685	0.162221	-0.391367	0.137212	0.359285	Alt	0.397685
1762	comp83222_c0_seq1.2171_C	1	-0.0821657	0.227189	0.0569198	-0.390738	0.178973	0.215991	Bio13	0.390738
1763	comp73590_c0_seq1.2173_G	1	-0.0844352	0.207087	0.31147	-0.481543	0.17256	0.379453	Bio13	0.481543
1764	comp89421_c0_seq1.2188_G	1	-0.0971289	0.357286	0.230469	-0.491634	0.125835	0.42928	Bio13	0.491634
1765	comp47269_c0_seq1.2194_T	1	-0.110841	0.40913	0.127706	-0.48055	0.217998	0.386637	Bio13	0.48055
1766	comp91708_c0_seq1.2200_T	1	-0.0887407	0.24691	0.133283	-0.420924	0.215241	0.287246	Bio13	0.420924
1767	comp76668_c0_seq1.2201_T	1	0.0812187	-0.242859	-0.201963	0.359236	-0.241222	-0.361221	Wind2	0.361221
1768	comp89156_c0_seq1.2201_A	1	-0.0816689	0.20535	0.20936	-0.429907	0.185481	0.31566	Bio13	0.429907		1
1769	comp91751_c0_seq1.2201_C	1	-0.0788688	0.417501	0.0988334	-0.279695	0.116928	0.339082	Alt	0.417501
1770	comp94861_c0_seq1.2202_G	1	-0.0777299	0.401158	0.193701	-0.408901	-0.039146	0.430489	Wind2	0.430489
1771	comp81848_c0_seq1.2205_C	1	-0.0941501	0.426653	0.13175	-0.4148	0.100346	0.389637	Alt	0.426653		1
1772	comp105829_c0_seq1.2208_A	1	-0.0816689	0.20535	0.20936	-0.429907	0.185481	0.31566	Bio13	0.429907		1
1773	comp91903_c0_seq1.2213_G	1	-0.0939695	0.455148	0.123243	-0.376936	0.12145	0.380718	Alt	0.455148
1774	comp91745_c0_seq1.2214_C	1	-0.0798499	0.163054	0.0712685	-0.251517	0.423514	0.297075	Bio14	0.423514
1775	comp90668_c0_seq1.2215_T	1	-0.124464	0.312953	0.319065	-0.655178	0.282673	0.481067	Bio13	0.655178		1
1776	comp88184_c0_seq1.2216_A	1	-0.0784993	0.313968	-0.0414198	-0.318915	0.120225	0.179276	Bio13	0.318915
1777	comp91903_c0_seq1.2216_G	1	-0.0939695	0.455148	0.123243	-0.376936	0.12145	0.380718	Alt	0.455148
1778	comp92026_c0_seq1.2223_T	1	-0.0927894	0.341413	0.243016	-0.479399	0.113875	0.377612	Bio13	0.479399
1779	comp90959_c0_seq1.2228_A	1	-0.093046	0.402192	0.202965	-0.398755	0.157238	0.466241	Wind2	0.466241
1780	comp93569_c0_seq1.2233_T	1	-0.110223	0.277145	0.282558	-0.580214	0.25033	0.426024	Bio13	0.580214		1
1781	comp94627_c0_seq1.2237_C	1	-0.0946985	0.238112	0.242761	-0.498495	0.215073	0.366021	Bio13	0.498495		1
1782	comp94974_c0_seq1.2238_C	1	0.0816689	-0.20535	-0.20936	0.429907	-0.185481	-0.31566	Bio13	0.429907
1783	comp94974_c0_seq1.2239_T	1	0.0816689	-0.20535	-0.20936	0.429907	-0.185481	-0.31566	Bio13	0.429907
1784	comp91745_c0_seq1.2241_G	1	-0.100332	0.236224	0.199656	-0.415398	0.3898	0.4066	Bio13	0.415398
1785	comp94582_c0_seq2.2242_G	1	-0.100655	0.253088	0.25803	-0.529848	0.2286	0.389042	Bio13	0.529848		1
1786	comp94334_c0_seq1.2246_A	1	-0.114322	0.285827	0.268023	-0.604179	0.250193	0.42241	Bio13	0.604179
1787	comp89421_c0_seq1.2249_C	1	-0.0991441	0.374298	0.218516	-0.475003	0.152166	0.443771	Bio13	0.475003
1788	comp85869_c1_seq1.2253_G	1	-0.0869149	0.357254	0.0197456	-0.346686	0.152851	0.23499	Alt	0.357254
1789	comp94627_c0_seq1.2262_A	1	-0.0941248	0.333375	0.165924	-0.417598	0.203472	0.362827	Bio13	0.417598
1790	comp68549_c0_seq1.2265_A	1	-0.0779242	0.273432	0.119299	-0.365161	0.137102	0.295319	Bio13	0.365161
1791	comp77646_c0_seq1.2267_G	1	-0.100655	0.253088	0.25803	-0.529848	0.2286	0.389042	Bio13	0.529848		1
1792	comp85616_c1_seq1.2278_G	1	-0.118663	0.323457	0.339648	-0.640296	0.231613	0.490728	Bio13	0.640296
1793	comp50546_c0_seq1.2282_T	1	-0.100655	0.253088	0.25803	-0.529848	0.2286	0.389042	Bio13	0.529848		1
1794	comp85594_c0_seq1.2285_T	1	-0.0980412	0.116676	0.24089	-0.572362	0.272668	0.296013	Bio13	0.572362
1795	comp95489_c0_seq1.2285_T	1	-0.0853278	0.324303	0.153711	-0.345411	0.211002	0.331144	Bio13	0.345411
1796	comp82077_c0_seq1.2288_A	1	-0.0788688	0.417501	0.0988334	-0.279695	0.116928	0.339082	Alt	0.417501
1797	comp85937_c0_seq4.2305_A	1	-0.110223	0.277145	0.282558	-0.580214	0.25033	0.426024	Bio13	0.580214		1
1798	comp83623_c0_seq1.2307_G	1	-0.0816689	0.20535	0.20936	-0.429907	0.185481	0.31566	Bio13	0.429907		1
1799	comp90609_c0_seq1.2311_C	1	-0.0990385	0.239047	0.24762	-0.533883	0.215127	0.372738	Bio13	0.533883
1800	comp88693_c0_seq1.2313_G	1	-0.0807742	0.192017	0.200104	-0.439129	0.17256	0.301029	Bio13	0.439129
1801	comp95405_c0_seq1.2316_C	1	-0.110223	0.277145	0.282558	-0.580214	0.25033	0.426024	Bio13	0.580214		1
1802	comp43584_c0_seq1.2324_A	1	-0.0800305	0.294116	0.113654	-0.413525	0.0694649	0.237933	Bio13	0.413525
1803	comp46847_c0_seq1.2333_T	1	-0.0953073	0.206446	0.267221	-0.576564	0.149173	0.357368	Bio13	0.576564
1804	comp70969_c0_seq1.2338_T	1	-0.0887566	0.262068	0.110365	-0.406194	0.214855	0.238264	Bio13	0.406194
1805	comp84458_c0_seq1.2338_T	1	-0.113053	0.40625	0.244677	-0.54958	0.182964	0.438273	Bio13	0.54958		1
1806	comp90959_c0_seq1.2338_T	1	-0.0879527	0.385369	0.179938	-0.390275	0.120479	0.417158	Wind2	0.417158
1807	comp99123_c0_seq1.2339_A	1	-0.0816689	0.20535	0.20936	-0.429907	0.185481	0.31566	Bio13	0.429907		1
1808	comp100133_c0_seq1.2344_G	1	-0.0816689	0.20535	0.20936	-0.429907	0.185481	0.31566	Bio13	0.429907		1
1809	comp93569_c0_seq1.2357_A	1	-0.08236	0.132951	0.148276	-0.444319	0.229186	0.23404	Bio13	0.444319
1810	comp73343_c0_seq1.2360_A	1	-0.0901012	0.420191	0.126158	-0.3223	0.192061	0.397318	Alt	0.420191		1
1811	comp89247_c0_seq1.2362_C	1	-0.101385	0.251222	0.327307	-0.559992	0.216635	0.429533	Bio13	0.559992
1812	comp75165_c0_seq1.2364_G	1	-0.100655	0.253088	0.25803	-0.529848	0.2286	0.389042	Bio13	0.529848		1
1813	comp94495_c2_seq1.2365_T	1	-0.0805612	0.175493	0.432516	-0.584671	0.0478947	0.387547	Bio13	0.584671
1814	comp85338_c0_seq1.2381_T	1	-0.0816689	0.20535	0.20936	-0.429907	0.185481	0.31566	Bio13	0.429907		1
1815	comp82713_c0_seq1.2383_A	1	-0.105868	0.2039	0.271445	-0.517584	0.362367	0.412202	Bio13	0.517584
1816	comp75327_c0_seq1.2384_T	1	-0.132814	0.393377	0.314772	-0.679496	0.26078	0.514898	Bio13	0.679496		1
1817	comp94031_c2_seq1.2391_T	1	-0.078986	0.175522	0.0647723	-0.414019	0.163102	0.228908	Bio13	0.414019
1818	comp75773_c0_seq1.2396_T	1	-0.100655	0.253088	0.25803	-0.529848	0.2286	0.389042	Bio13	0.529848		1
1819	comp46847_c0_seq1.2405_T	1	-0.0953073	0.206446	0.267221	-0.576564	0.149173	0.357368	Bio13	0.576564
1820	comp90171_c0_seq1.2412_G	1	-0.0809328	0.34899	0.117954	-0.306202	0.178973	0.357268	Wind2	0.357268		1
1821	comp94694_c0_seq2.2415_C	1	-0.0922934	0.269778	0.173505	-0.523909	0.0964806	0.285967	Bio13	0.523909
1822	comp104075_c0_seq1.2416_A	1	-0.100655	0.253088	0.25803	-0.529848	0.2286	0.389042	Bio13	0.529848		1
1823	comp50335_c0_seq1.2431_G	1	-0.0903343	0.347825	0.155406	-0.419891	0.137102	0.370431	Bio13	0.419891		1
1824	comp83601_c1_seq1.2433_A	1	-0.0821611	0.204171	0.173406	-0.436044	0.17256	0.288647	Bio13	0.436044
1825	comp96185_c0_seq1.2447_C	1	-0.0816689	0.20535	0.20936	-0.429907	0.185481	0.31566	Bio13	0.429907
1826	comp43584_c0_seq1.2450_T	1	-0.0961746	0.347389	0.13072	-0.474312	0.120294	0.312269	Bio13	0.474312
1827	comp89000_c1_seq1.2451_T	1	-0.086219	0.232811	0.0655738	-0.396683	0.214855	0.225537	Bio13	0.396683
1828	comp89350_c0_seq1.2471_T	1	-0.0931674	0.332444	0.176872	-0.445178	0.156227	0.377413	Bio13	0.445178		1
1829	comp85594_c0_seq1.2474_C	1	-0.0915286	0.0458489	0.209749	-0.489779	0.379398	0.284383	Bio13	0.489779
1830	comp85594_c0_seq1.2477_T	1	-0.101315	0.124916	0.246228	-0.524506	0.372961	0.357677	Bio13	0.524506
1831	comp86303_c0_seq1.2486_T	1	-0.0816689	0.20535	0.20936	-0.429907	0.185481	0.31566	Bio13	0.429907		1
1832	comp80164_c0_seq1.2502_A	1	-0.0971642	0.294108	0.217057	-0.50221	0.17256	0.379453	Bio13	0.50221		1
1833	comp80241_c0_seq1.2535_T	1	-0.0867893	0.213894	0.154031	-0.430646	0.219105	0.268009	Bio13	0.430646
1834	comp83953_c0_seq1.2537_T	1	-0.116969	0.294108	0.299851	-0.615725	0.265651	0.452098	Bio13	0.615725		1
1835	comp75103_c0_seq1.2543_A	1	-0.0816689	0.20535	0.20936	-0.429907	0.185481	0.31566	Bio13	0.429907		1
1836	comp94694_c0_seq1.2547_C	1	-0.0922934	0.269778	0.173505	-0.523909	0.0964806	0.285967	Bio13	0.523909
1837	comp92321_c0_seq1.2553_G	1	-0.0816689	0.20535	0.20936	-0.429907	0.185481	0.31566	Bio13	0.429907		1
1838	comp71161_c0_seq1.2555_A	1	-0.104592	0.35308	0.229165	-0.520804	0.175603	0.406621	Bio13	0.520804		1
1839	comp48579_c0_seq1.2568_G	1	-0.0812872	0.230725	0.0799495	-0.419888	0.129909	0.216103	Bio13	0.419888
1840	comp85594_c0_seq1.2577_G	1	-0.0980412	0.116676	0.24089	-0.572362	0.272668	0.296013	Bio13	0.572362
1841	comp94627_c0_seq1.2580_G	1	-0.0941248	0.333375	0.165924	-0.417598	0.203472	0.362827	Bio13	0.417598
1842	comp89040_c1_seq1.2591_A	1	-0.110223	0.277145	0.282558	-0.580214	0.25033	0.426024	Bio13	0.580214		1
1843	comp83953_c0_seq1.2593_A	1	-0.0816689	0.20535	0.20936	-0.429907	0.185481	0.31566	Bio13	0.429907		1
1844	comp50580_c0_seq1.2601_A	1	-0.0780713	0.407487	0.0504036	-0.332168	0.0277892	0.241616	Alt	0.407487
1845	comp80241_c0_seq1.2605_A	1	-0.0867893	0.213894	0.154031	-0.430646	0.219105	0.268009	Bio13	0.430646
1846	comp48927_c0_seq1.2617_T	1	-0.0825785	0.252854	0.145297	-0.42302	0.137187	0.29521	Bio13	0.42302
1847	comp88346_c1_seq2.2646_G	1	-0.0992698	0.418931	0.133576	-0.517617	0.0203794	0.341812	Bio13	0.517617
1848	comp88346_c1_seq2.2656_A	1	-0.100603	0.432044	0.122449	-0.501044	0.042944	0.352776	Bio13	0.501044
1849	comp96561_c4_seq1.2656_T	1	-0.0813008	0.156254	0.187766	-0.38941	0.283982	0.30385	Bio13	0.38941
1850	comp46751_c0_seq1.2680_T	1	-0.0816689	0.20535	0.20936	-0.429907	0.185481	0.31566	Bio13	0.429907		1
1851	comp68792_c0_seq1.2680_A	1	-0.0792735	0.433363	0.0359462	-0.361676	-0.0323426	0.244394	Alt	0.433363
1852	comp95498_c1_seq1.2684_C	1	-0.0947468	0.28265	0.102181	-0.434431	0.219444	0.293103	Bio13	0.434431
1853	comp75327_c0_seq1.2690_A	1	-0.132814	0.393377	0.314772	-0.679496	0.26078	0.514898	Bio13	0.679496
1854	comp94597_c1_seq1.2695_A	1	-0.100655	0.253088	0.25803	-0.529848	0.2286	0.389042	Bio13	0.529848		1
1855	comp80416_c0_seq1.2699_A	1	-0.0816689	0.20535	0.20936	-0.429907	0.185481	0.31566	Bio13	0.429907		1
1856	comp89284_c0_seq1.2714_T	1	-0.093439	0.225917	0.363994	-0.547504	0.179221	0.419644	Bio13	0.547504
1857	comp102479_c0_seq1.2715_G	1	-0.0816689	0.20535	0.20936	-0.429907	0.185481	0.31566	Bio13	0.429907		1
1858	comp76745_c0_seq1.2718_A	1	-0.0946985	0.238112	0.242761	-0.498495	0.215073	0.366021	Bio13	0.498495		1
1859	comp80918_c0_seq1.2720_A	1	-0.106603	0.277202	0.238548	-0.496342	0.31567	0.42622	Bio13	0.496342
1860	comp94618_c0_seq1.2731_G	1	-0.0838223	0.336646	0.173651	-0.36869	0.153024	0.332299	Bio13	0.36869		1
1861	comp75327_c0_seq1.2741_T	1	-0.132814	0.393377	0.314772	-0.679496	0.26078	0.514898	Bio13	0.679496		1
1862	comp75327_c0_seq1.2744_C	1	-0.132814	0.393377	0.314772	-0.679496	0.26078	0.514898	Bio13	0.679496
1863	comp102185_c0_seq1.2746_G	1	-0.106494	0.332444	0.232586	-0.521565	0.218871	0.426298	Bio13	0.521565		1
1864	comp69319_c0_seq1.2752_C	1	-0.0907093	0.157872	0.232332	-0.491262	0.257999	0.361603	Bio13	0.491262
1865	comp89996_c0_seq1.2754_G	1	-0.0816689	0.20535	0.20936	-0.429907	0.185481	0.31566	Bio13	0.429907		1
1866	comp94351_c1_seq1.2755_A	1	-0.106745	0.266044	0.337693	-0.629633	0.166526	0.424458	Bio13	0.629633
1867	comp81911_c1_seq1.2780_C	1	-0.0816689	0.20535	0.20936	-0.429907	0.185481	0.31566	Bio13	0.429907		1
1868	comp89996_c0_seq1.2794_G	1	-0.0816689	0.20535	0.20936	-0.429907	0.185481	0.31566	Bio13	0.429907		1
1869	comp94495_c2_seq1.2798_G	1	-0.100654	0.249829	0.363491	-0.618543	0.136048	0.415579	Bio13	0.618543
1870	comp93253_c0_seq1.2834_G	1	-0.0821894	0.484751	-0.104066	-0.229638	0.0964806	0.246892	Alt	0.484751
1871	comp89883_c0_seq1.2839_A	1	-0.0816689	0.20535	0.20936	-0.429907	0.185481	0.31566	Bio13	0.429907
1872	comp96467_c1_seq1.2860_G	1	-0.11163	0.422934	0.253472	-0.523042	0.189676	0.480755	Bio13	0.523042
1873	comp82473_c0_seq1.2861_T	1	-0.105333	0.31807	0.256452	-0.530412	0.215127	0.406179	Bio13	0.530412		1
1874	comp85869_c1_seq1.2867_G	1	-0.0869149	0.357254	0.0197456	-0.346686	0.152851	0.23499	Alt	0.357254
1875	comp48927_c0_seq1.2868_T	1	-0.0816689	0.20535	0.20936	-0.429907	0.185481	0.31566	Bio13	0.429907		1
1876	comp76745_c0_seq1.2873_A	1	-0.108904	0.391491	0.220261	-0.470552	0.256289	0.452245	Bio13	0.470552		1
1877	comp75327_c0_seq1.2874_G	1	-0.128612	0.378858	0.268409	-0.644023	0.264044	0.462843	Bio13	0.644023
1878	comp76193_c1_seq1.2880_T	1	-0.0844352	0.207087	0.31147	-0.481543	0.17256	0.379453	Bio13	0.481543
1879	comp48927_c0_seq1.2881_G	1	-0.0877518	0.307434	0.157433	-0.476083	0.0682005	0.312839	Bio13	0.476083
1880	comp86109_c0_seq1.2881_G	1	-0.0822403	0.374712	0.138207	-0.377421	0.0713265	0.322267	Bio13	0.377421		1
1881	comp89313_c0_seq1.2885_A	1	-0.108334	0.314849	0.281582	-0.526493	0.266186	0.478234	Bio13	0.526493
1882	comp48927_c0_seq1.2894_A	1	-0.0921337	0.278409	0.176594	-0.519937	0.0916682	0.329239	Bio13	0.519937
1883	comp91082_c1_seq1.2911_A	1	-0.082937	0.200183	0.207362	-0.447085	0.180152	0.312139	Bio13	0.447085
1884	comp75327_c0_seq1.2917_G	1	-0.132814	0.393377	0.314772	-0.679496	0.26078	0.514898	Bio13	0.679496		1
1885	comp94495_c2_seq1.2954_T	1	-0.0805612	0.175493	0.432516	-0.584671	0.0478947	0.387547	Bio13	0.584671
1886	comp84200_c0_seq1.2962_T	1	-0.0827907	0.20174	0.204006	-0.449154	0.17256	0.321667	Bio13	0.449154
1887	comp81426_c0_seq1.2969_A	1	-0.0785569	0.296684	0.388145	-0.462478	0.0623055	0.43499	Bio13	0.462478
1888	comp50633_c0_seq1.2974_A	1	-0.0801158	0.162066	0.197773	-0.489734	0.122227	0.247785	Bio13	0.489734
1889	comp84387_c2_seq1.2975_A	1	-0.0809096	0.18379	0.0353692	-0.315144	0.311691	0.234593	Bio13	0.315144
1890	comp93945_c0_seq2.2979_T	1	-0.0816689	0.20535	0.20936	-0.429907	0.185481	0.31566	Bio13	0.429907		1
1891	comp94420_c0_seq1.3007_T	1	-0.0871744	0.274746	0.146089	-0.404314	0.196306	0.292733	Bio13	0.404314
1892	comp68916_c1_seq1.3013_A	1	-0.0818614	0.241946	0.279093	-0.463128	0.123217	0.357386	Bio13	0.463128
1893	comp82384_c0_seq1.3025_T	1	-0.116969	0.294108	0.299851	-0.615725	0.265651	0.452098	Bio13	0.615725		1
1894	comp94627_c0_seq1.3042_A	1	-0.0941248	0.333375	0.165924	-0.417598	0.203472	0.362827	Bio13	0.417598
1895	comp82174_c0_seq1.3058_T	1	-0.0816689	0.20535	0.20936	-0.429907	0.185481	0.31566	Bio13	0.429907		1
1896	comp80868_c0_seq1.3066_A	1	-0.116969	0.294108	0.299851	-0.615725	0.265651	0.452098	Bio13	0.615725		1
1897	comp100066_c0_seq1.3074_C	1	-0.110223	0.277145	0.282558	-0.580214	0.25033	0.426024	Bio13	0.580214		1
1898	comp94627_c0_seq1.3080_A	1	-0.0941248	0.333375	0.165924	-0.417598	0.203472	0.362827	Bio13	0.417598
1899	comp48927_c0_seq1.3084_C	1	-0.0786152	0.208431	0.0924551	-0.446188	0.0872133	0.210447	Bio13	0.446188
1900	comp94911_c0_seq1.3095_A	1	-0.0816689	0.20535	0.20936	-0.429907	0.185481	0.31566	Bio13	0.429907		1
1901	comp66085_c0_seq1.3102_A	1	-0.0784747	0.25802	0.1384	-0.349901	0.187549	0.307975	Bio13	0.349901
1902	comp68549_c0_seq1.3109_T	1	-0.100655	0.253088	0.25803	-0.529848	0.2286	0.389042	Bio13	0.529848		1
1903	comp94462_c0_seq1.3113_T	1	-0.0816689	0.20535	0.20936	-0.429907	0.185481	0.31566	Bio13	0.429907		1
1904	comp79900_c0_seq1.3121_G	1	-0.0994375	0.240141	0.242335	-0.535271	0.215127	0.365307	Bio13	0.535271
1905	comp90959_c0_seq1.3122_C	1	-0.0879527	0.385369	0.179938	-0.390275	0.120479	0.417158	Wind2	0.417158
1906	comp77646_c0_seq1.3127_A	1	-0.100655	0.253088	0.25803	-0.529848	0.2286	0.389042	Bio13	0.529848		1
1907	comp80915_c0_seq1.3167_C	1	-0.0816689	0.20535	0.20936	-0.429907	0.185481	0.31566	Bio13	0.429907		1
1908	comp94627_c0_seq1.3182_A	1	-0.0941248	0.333375	0.165924	-0.417598	0.203472	0.362827	Bio13	0.417598
1909	comp85910_c0_seq1.3196_C	1	-0.0816689	0.20535	0.20936	-0.429907	0.185481	0.31566	Bio13	0.429907		1
1910	comp94928_c0_seq1.3229_G	1	-0.0777853	0.34431	0.106721	-0.299471	0.153811	0.310377	Alt	0.34431
1911	comp69965_c0_seq1.3232_A	1	-0.0843031	0.293763	0.166963	-0.387509	0.173663	0.313423	Bio13	0.387509
1912	comp94627_c0_seq1.3247_A	1	-0.0941248	0.333375	0.165924	-0.417598	0.203472	0.362827	Bio13	0.417598
1913	comp87577_c0_seq1.3251_T	1	-0.100655	0.253088	0.25803	-0.529848	0.2286	0.389042	Bio13	0.529848		1
1914	comp86558_c0_seq1.3254_T	1	-0.100655	0.253088	0.25803	-0.529848	0.2286	0.389042	Bio13	0.529848		1
1915	comp96485_c1_seq1.3281_A	1	-0.0820117	0.32917	0.172084	-0.403355	0.0882397	0.342079	Bio13	0.403355
1916	comp72853_c1_seq1.3285_T	1	-0.108256	0.487643	0.233727	-0.512933	0.0921026	0.459158	Bio13	0.512933
1917	comp89252_c0_seq2.3285_T	1	-0.0816689	0.20535	0.20936	-0.429907	0.185481	0.31566	Bio13	0.429907		1
1918	comp83740_c0_seq1.3286_C	1	-0.087766	0.279799	0.209915	-0.435273	0.17256	0.338177	Bio13	0.435273		1
1919	comp82077_c0_seq1.3292_T	1	-0.100655	0.253088	0.25803	-0.529848	0.2286	0.389042	Bio13	0.529848		1
1920	comp91609_c0_seq1.3294_G	1	-0.0817235	0.425296	0.068498	-0.344885	0.0391192	0.274343	Alt	0.425296
1921	comp88405_c0_seq1.3308_T	1	-0.0877713	0.234083	0.281415	-0.477431	0.180152	0.393663	Bio13	0.477431
1922	comp85616_c1_seq1.3317_A	1	-0.118663	0.323457	0.339648	-0.640296	0.231613	0.490728	Bio13	0.640296
1923	comp90006_c0_seq1.3320_G	1	-0.128748	0.364916	0.303557	-0.670068	0.252606	0.500853	Bio13	0.670068		1
1924	comp85616_c1_seq1.3347_A	1	-0.118663	0.323457	0.339648	-0.640296	0.231613	0.490728	Bio13	0.640296
1925	comp91897_c0_seq1.3347_T	1	-0.100655	0.253088	0.25803	-0.529848	0.2286	0.389042	Bio13	0.529848		1
1926	comp69965_c0_seq1.3352_A	1	-0.0946479	0.25976	0.217862	-0.478193	0.214104	0.34858	Bio13	0.478193
1927	comp82173_c4_seq1.3370_T	1	-0.131621	0.330951	0.337414	-0.692857	0.298929	0.508732	Bio13	0.692857		1
1928	comp94664_c1_seq1.3383_A	1	-0.115134	0.35828	0.291004	-0.618064	0.17133	0.472725	Bio13	0.618064
1929	comp51598_c0_seq1.3410_A	1	-0.0971642	0.294108	0.217057	-0.50221	0.17256	0.379453	Bio13	0.50221		1
1930	comp94818_c0_seq1.3422_T	1	-0.0816689	0.20535	0.20936	-0.429907	0.185481	0.31566	Bio13	0.429907		1
1931	comp75089_c0_seq1.3451_T	1	-0.0809097	0.322799	0.215544	-0.398742	0.102103	0.360256	Bio13	0.398742
1932	comp74631_c0_seq1.3457_G	1	-0.0844572	0.207513	0.210303	-0.454642	0.180152	0.327697	Bio13	0.454642
1933	comp80209_c0_seq1.3467_G	1	-0.0819539	0.160727	0.0783783	-0.31867	0.356033	0.252295	Bio14	0.356033
1934	comp85869_c1_seq1.3468_T	1	-0.0866818	0.368795	0.0161028	-0.346753	0.136867	0.239708	Alt	0.368795
1935	comp94627_c0_seq1.3469_C	1	-0.0941248	0.333375	0.165924	-0.417598	0.203472	0.362827	Bio13	0.417598
1936	comp95963_c2_seq3.3487_G	1	-0.100655	0.253088	0.25803	-0.529848	0.2286	0.389042	Bio13	0.529848		1
1937	comp94627_c0_seq1.3502_C	1	-0.0941248	0.333375	0.165924	-0.417598	0.203472	0.362827	Bio13	0.417598
1938	comp89593_c0_seq1.3509_A	1	-0.100655	0.253088	0.25803	-0.529848	0.2286	0.389042	Bio13	0.529848		1
1939	comp93388_c0_seq1.3523_C	1	-0.0830838	0.335123	0.223158	-0.476696	0.00350188	0.384156	Bio13	0.476696
1940	comp93388_c0_seq1.3524_A	1	-0.0830838	0.335123	0.223158	-0.476696	0.00350188	0.384156	Bio13	0.476696
1941	comp93959_c0_seq1.3553_G	1	-0.101824	0.436415	0.172392	-0.46132	0.125571	0.409379	Bio13	0.46132		1
1942	comp90006_c0_seq1.3575_T	1	-0.128748	0.364916	0.303557	-0.670068	0.252606	0.500853	Bio13	0.670068		1
1943	comp75089_c0_seq1.3576_G	1	-0.0845521	0.270445	0.19267	-0.440158	0.132005	0.322603	Bio13	0.440158
1944	comp48190_c0_seq1.3595_T	1	-0.0816689	0.20535	0.20936	-0.429907	0.185481	0.31566	Bio13	0.429907		1
1945	comp85869_c1_seq1.3597_G	1	-0.0869149	0.357254	0.0197456	-0.346686	0.152851	0.23499	Alt	0.357254
1946	comp80533_c0_seq1.3622_T	1	-0.100133	0.228461	0.290745	-0.581327	0.183617	0.373901	Bio13	0.581327
1947	comp94627_c0_seq1.3632_A	1	-0.0941248	0.333375	0.165924	-0.417598	0.203472	0.362827	Bio13	0.417598
1948	comp40556_c0_seq1.3638_T	1	-0.0816689	0.20535	0.20936	-0.429907	0.185481	0.31566	Bio13	0.429907		1
1949	comp89593_c0_seq1.3655_G	1	-0.0858992	0.312699	0.157619	-0.480049	0.0356777	0.289799	Bio13	0.480049
1950	comp90133_c0_seq1.3743_T	1	-0.113687	0.278466	0.282039	-0.607293	0.250193	0.425187	Bio13	0.607293
1951	comp94627_c0_seq1.3762_G	1	-0.0941248	0.333375	0.165924	-0.417598	0.203472	0.362827	Bio13	0.417598
1952	comp94627_c0_seq1.3769_G	1	-0.0941248	0.333375	0.165924	-0.417598	0.203472	0.362827	Bio13	0.417598
1953	comp41781_c0_seq1.3779_A	1	-0.0967405	0.398858	0.33166	-0.462553	0.151482	0.518839	Wind2	0.518839
1954	comp96629_c0_seq1.3825_T	1	-0.084727	0.255448	0.161937	-0.428235	0.157488	0.298558	Bio13	0.428235
1955	comp49125_c0_seq1.3830_A	1	-0.0905269	0.281488	-0.0292144	-0.30687	0.315841	0.228669	Bio14	0.315841
1956	comp95613_c4_seq1.3856_T	1	-0.0785762	0.264748	0.193356	-0.37948	0.156227	0.31353	Bio13	0.37948
1957	comp85751_c0_seq1.3858_A	1	-0.0948573	0.257321	0.248392	-0.494422	0.204272	0.398876	Bio13	0.494422
1958	comp95443_c1_seq1.3954_G	1	-0.0816689	0.20535	0.20936	-0.429907	0.185481	0.31566	Bio13	0.429907		1
1959	comp95498_c1_seq1.3992_C	1	-0.0947468	0.28265	0.102181	-0.434431	0.219444	0.293103	Bio13	0.434431
1960	comp90006_c0_seq1.4018_T	1	-0.128748	0.364916	0.303557	-0.670068	0.252606	0.500853	Bio13	0.670068		1
1961	comp67690_c0_seq1.4021_C	1	-0.0835371	0.367364	0.115842	-0.344818	0.133797	0.358602	Alt	0.367364		1
1962	comp93330_c0_seq1.4023_A	1	-0.115661	0.395261	0.362443	-0.594535	0.195311	0.539763	Bio13	0.594535
1963	comp95174_c1_seq1.4044_T	1	-0.100655	0.253088	0.25803	-0.529848	0.2286	0.389042	Bio13	0.529848		1
1964	comp85869_c1_seq1.4058_A	1	-0.0964839	0.41841	0.0905545	-0.403203	0.141309	0.321504	Alt	0.41841
1965	comp95310_c0_seq1.4070_G	1	-0.108271	0.28809	0.170453	-0.53282	0.250737	0.345177	Bio13	0.53282
1966	comp94664_c1_seq1.4118_C	1	-0.115134	0.35828	0.291004	-0.618064	0.17133	0.472725	Bio13	0.618064
1967	comp51598_c0_seq1.4124_G	1	-0.090556	0.233219	0.28828	-0.505112	0.175603	0.400476	Bio13	0.505112
1968	comp75039_c0_seq1.4147_T	1	-0.0816689	0.20535	0.20936	-0.429907	0.185481	0.31566	Bio13	0.429907		1
1969	comp50792_c0_seq1.4148_C	1	-0.0816689	0.20535	0.20936	-0.429907	0.185481	0.31566	Bio13	0.429907		1
1970	comp93899_c0_seq2.4155_G	1	-0.103459	0.37995	0.1899	-0.482605	0.17732	0.42342	Bio13	0.482605		1
1971	comp96561_c4_seq1.4166_C	1	-0.0833757	0.244124	0.219315	-0.505429	0.059066	0.305618	Bio13	0.505429
1972	comp50580_c0_seq1.4181_G	1	-0.0878575	0.303565	0.0961173	-0.443904	0.101383	0.274577	Bio13	0.443904
1973	comp50580_c0_seq1.4183_A	1	-0.0878575	0.303565	0.0961173	-0.443904	0.101383	0.274577	Bio13	0.443904
1974	comp90959_c0_seq1.4238_A	1	-0.0869251	0.373784	0.191558	-0.407563	0.0990263	0.408032	Wind2	0.408032
1975	comp95310_c0_seq1.4307_A	1	-0.0797018	0.215118	0.200406	-0.440512	0.134461	0.288384	Bio13	0.440512
1976	comp85645_c0_seq1.4318_T	1	-0.0834656	0.436395	0.120249	-0.295153	0.1357	0.352633	Alt	0.436395		1
1977	comp67690_c0_seq1.4329_C	1	-0.100854	0.2478	0.251132	-0.542907	0.215127	0.391317	Bio13	0.542907
1978	comp72806_c0_seq1.4352_A	1	-0.128501	0.427267	0.276095	-0.607462	0.267557	0.516671	Bio13	0.607462		1
1979	comp50580_c0_seq1.4376_G	1	-0.116969	0.294108	0.299851	-0.615725	0.265651	0.452098	Bio13	0.615725		1
1980	comp96316_c0_seq1.4480_T	1	-0.095171	0.348052	0.198204	-0.444437	0.171648	0.377855	Bio13	0.444437		1
1981	comp69965_c0_seq1.4549_T	1	-0.087766	0.279799	0.209915	-0.435273	0.17256	0.338177	Bio13	0.435273		1
1982	comp85869_c1_seq1.4592_A	1	-0.0869149	0.357254	0.0197456	-0.346686	0.152851	0.23499	Alt	0.357254
1983	comp91476_c0_seq1.4653_T	1	-0.0816689	0.20535	0.20936	-0.429907	0.185481	0.31566	Bio13	0.429907		1
1984	comp90006_c0_seq1.4708_G	1	-0.128748	0.364916	0.303557	-0.670068	0.252606	0.500853	Bio13	0.670068		1
1985	comp85869_c1_seq1.4721_G	1	-0.0869149	0.357254	0.0197456	-0.346686	0.152851	0.23499	Alt	0.357254
1986	comp85869_c1_seq1.4822_C	1	-0.0869149	0.357254	0.0197456	-0.346686	0.152851	0.23499	Alt	0.357254
1987	comp85869_c1_seq1.4874_G	1	-0.0869149	0.357254	0.0197456	-0.346686	0.152851	0.23499	Alt	0.357254
1988	comp95443_c1_seq1.4907_T	1	-0.0816689	0.20535	0.20936	-0.429907	0.185481	0.31566	Bio13	0.429907
1989	comp90006_c0_seq1.4985_G	1	-0.128748	0.364916	0.303557	-0.670068	0.252606	0.500853	Bio13	0.670068		1
1990	comp95443_c1_seq1.5187_T	1	-0.0816689	0.20535	0.20936	-0.429907	0.185481	0.31566	Bio13	0.429907		1
1991	comp95443_c1_seq1.5196_C	1	-0.0816689	0.20535	0.20936	-0.429907	0.185481	0.31566	Bio13	0.429907		1
1992	comp95498_c1_seq1.5202_A	1	-0.100655	0.253088	0.25803	-0.529848	0.2286	0.389042	Bio13	0.529848		1
1993	comp95443_c1_seq1.5238_T	1	-0.0816689	0.20535	0.20936	-0.429907	0.185481	0.31566	Bio13	0.429907		1
1994	comp90006_c0_seq1.5258_T	1	-0.128748	0.364916	0.303557	-0.670068	0.252606	0.500853	Bio13	0.670068		1
1995	comp90006_c0_seq1.5362_G	1	-0.128748	0.364916	0.303557	-0.670068	0.252606	0.500853	Bio13	0.670068		1
1996	comp93978_c0_seq1.5474_A	1	-0.109409	0.331916	0.290105	-0.619723	0.128826	0.447857	Bio13	0.619723
1997	comp96467_c1_seq1.5658_A	1	-0.109298	0.397459	0.261065	-0.513789	0.204528	0.470827	Bio13	0.513789
1998	comp85869_c1_seq1.5663_G	1	-0.0869149	0.357254	0.0197456	-0.346686	0.152851	0.23499	Alt	0.357254
[truncated: 762 more rows]
