# Supplementary material for: Genomic signals of local adaptation in Picea crassifolia
Source: BMC Plant Biol. 2023 Nov 3;23:534. doi: 10.1186/s12870-023-04539-7 (PMC10623705; doi:10.1186/s12870-023-04539-7)
Supplement: Supplementary file 6 — Additional file 6. GO enrichment for 73 candidate genes for the QL group. [file 12870_2023_4539_MOESM6_ESM.xlsx]

## Sheet: Sheet1
Additional file 6 | GO enrichment for 73 candidate genes for the QL group
ID	ONTOLOGY	Description	GeneRatio	BgRatio	p-value	p-adjust	Count	geneID
GO:0005525	molecular_function	GTP binding	4/33	298/19164	0.00164332	0.0285327	4	comp71083_c0_seq1/comp76935_c0_seq1/comp81678_c0_seq1/comp93433_c0_seq1
GO:0006364	biological_process	rRNA processing	2/33	51/19164	0.00347787	0.0285327	2	comp92011_c0_seq1/comp93404_c0_seq1
GO:0046933	molecular_function	proton-transporting ATP synthase activity, rotational mechanism	2/33	54/19164	0.00389085	0.0285327	2	comp43011_c0_seq1/comp97426_c0_seq1
GO:0005783	cellular_component	endoplasmic reticulum	2/33	60/19164	0.00478168	0.0285327	2	comp51069_c0_seq2/comp84345_c0_seq1
GO:0003924	molecular_function	GTPase activity	3/33	201/19164	0.00491944	0.0285327	3	comp71083_c0_seq1/comp76935_c0_seq1/comp81678_c0_seq1
GO:0016554	biological_process	cytidine to uridine editing	1/33	10/19164	0.0170909	0.0826062	1	comp93853_c0_seq1
GO:0033180	cellular_component	proton-transporting V-type ATPase, V1 domain	1/33	15/19164	0.0255299	0.104711	1	comp97426_c0_seq1
GO:0070403	molecular_function	NAD+ binding	1/33	17/19164	0.0288857	0.104711	1	comp83946_c1_seq1
GO:0003676	molecular_function	nucleic acid binding	2/33	191/19164	0.0426306	0.127162	2	comp75949_c0_seq1/comp87581_c1_seq1
GO:0016616	molecular_function	oxidoreductase activity, acting on the CH-OH group of donors, NAD or NADP as acceptor	1/33	26/19164	0.0438489	0.127162	1	comp83946_c1_seq1
GO:0046961	molecular_function	proton-transporting ATPase activity, rotational mechanism	1/33	47/19164	0.0778987	0.17579	1	comp97426_c0_seq1
GO:0051539	molecular_function	4 iron, 4 sulfur cluster binding	1/33	48/19164	0.0794905	0.17579	1	comp47744_c0_seq1
GO:0051537	molecular_function	2 iron, 2 sulfur cluster binding	1/33	49/19164	0.0810795	0.17579	1	comp47744_c0_seq1
GO:0003724	molecular_function	RNA helicase activity	1/33	56/19164	0.0921288	0.17579	1	comp87581_c1_seq1
GO:0006396	biological_process	RNA processing	1/33	59/19164	0.0968247	0.17579	1	comp91985_c0_seq1
GO:0006511	biological_process	ubiquitin-dependent protein catabolic process	1/33	62/19164	0.101497	0.17579	1	comp51069_c0_seq2
GO:0003746	molecular_function	translation elongation factor activity	1/33	63/19164	0.103049	0.17579	1	comp81678_c0_seq1
GO:0005730	cellular_component	nucleolus	1/33	69/19164	0.112308	0.176097	1	comp92011_c0_seq1
GO:0140662	molecular_function	ATP-dependent protein folding chaperone	1/33	71/19164	0.115374	0.176097	1	comp84345_c0_seq1
GO:0019843	molecular_function	rRNA binding	1/33	89/19164	0.142507	0.20293	1	comp93404_c0_seq1
GO:0061630	molecular_function	ubiquitin protein ligase activity	1/33	92/19164	0.14695	0.20293	1	comp51069_c0_seq2
GO:0003700	molecular_function	DNA-binding transcription factor activity	2/33	458/19164	0.186122	0.228089	2	comp46515_c0_seq1/comp80368_c0_seq1
GO:0016491	molecular_function	oxidoreductase activity	2/33	458/19164	0.186122	0.228089	2	comp49374_c0_seq1/comp96257_c0_seq2
GO:0032259	biological_process	methylation	1/33	121/19164	0.188763	0.228089	1	comp92011_c0_seq1
GO:0008168	molecular_function	methyltransferase activity	1/33	132/19164	0.204098	0.236753	1	comp92011_c0_seq1
GO:0004553	molecular_function	hydrolase activity, hydrolyzing O-glycosyl compounds	1/33	151/19164	0.229925	0.256455	1	comp76718_c0_seq1
