# Supplementary material for: Genomic signals of local adaptation in Picea crassifolia
Source: BMC Plant Biol. 2023 Nov 3;23:534. doi: 10.1186/s12870-023-04539-7 (PMC10623705; doi:10.1186/s12870-023-04539-7)
Supplement: Supplementary file 7 — Additional file 7. GO enrichment for 686 candidate genes for the QH group. [file 12870_2023_4539_MOESM7_ESM.xlsx]

## Sheet: Sheet1
Additional file 7 | GO enrichment for 686 candidate genes for the QH group
ID	ONTOLOGY	Description	GeneRatio	BgRatio	p-value	p-adjust	Count	geneID
GO:0003924	molecular_function	GTPase activity	12/311	201/19164	0.000114374	0.0242472	12	comp43144_c0_seq1/comp49791_c0_seq1/comp66999_c0_seq1/comp67909_c0_seq1/comp71083_c0_seq1/comp75318_c1_seq1/comp76633_c0_seq1/comp81678_c0_seq1/comp88225_c0_seq1/comp90171_c0_seq1/comp93182_c0_seq1/comp93390_c0_seq1
GO:0005794	cellular_component	Golgi apparatus	7/311	79/19164	0.000295697	0.0313439	7	comp43144_c0_seq1/comp47353_c0_seq2/comp68518_c0_seq1/comp76301_c0_seq1/comp90604_c0_seq1/comp91226_c0_seq1/comp93598_c0_seq1
GO:0016757	molecular_function	glycosyltransferase activity	6/311	63/19164	0.000543776	0.0384268	6	comp49784_c1_seq1/comp83233_c0_seq1/comp83521_c0_seq1/comp91226_c0_seq1/comp93598_c0_seq1/comp95726_c1_seq1
GO:0015031	biological_process	protein transport	9/311	153/19164	0.000900716	0.047738	9	comp43144_c0_seq1/comp50533_c0_seq1/comp51321_c0_seq1/comp51321_c0_seq2/comp72526_c0_seq1/comp77646_c0_seq1/comp80416_c0_seq1/comp90604_c0_seq1/comp95945_c0_seq2
GO:0042973	molecular_function	glucan endo-1,3-beta-D-glucosidase activity	3/311	15/19164	0.00166634	0.0650914	3	comp89534_c0_seq1/comp91428_c1_seq1/comp94459_c0_seq1
GO:0005096	molecular_function	GTPase activator activity	3/311	16/19164	0.00202639	0.0650914	3	comp83092_c0_seq1/comp89610_c1_seq1/comp97394_c0_seq1
GO:0017018	molecular_function	myosin phosphatase activity	4/311	34/19164	0.00214925	0.0650914	4	comp76192_c0_seq1/comp76624_c0_seq1/comp80868_c0_seq1/comp85891_c1_seq1
GO:0005525	molecular_function	GTP binding	12/311	298/19164	0.00360095	0.0954252	12	comp43144_c0_seq1/comp49791_c0_seq1/comp66999_c0_seq1/comp67909_c0_seq1/comp71083_c0_seq1/comp75318_c1_seq1/comp76633_c0_seq1/comp81678_c0_seq1/comp88225_c0_seq1/comp90171_c0_seq1/comp93182_c0_seq1/comp93390_c0_seq1
GO:0009507	cellular_component	chloroplast	9/311	194/19164	0.00452838	0.106669	9	comp49142_c0_seq1/comp49580_c0_seq1/comp49784_c1_seq1/comp50667_c0_seq1/comp80664_c0_seq1/comp88863_c0_seq1/comp90171_c0_seq1/comp93182_c0_seq1/comp93893_c0_seq1
GO:0043130	molecular_function	ubiquitin binding	3/311	23/19164	0.00589317	0.124935	3	comp43540_c0_seq1/comp49715_c1_seq1/comp97547_c0_seq1
GO:0006888	biological_process	endoplasmic reticulum to Golgi vesicle-mediated transport	3/311	28/19164	0.0102707	0.180911	3	comp51321_c0_seq1/comp51321_c0_seq2/comp87894_c0_seq1
GO:0051028	biological_process	mRNA transport	3/311	29/19164	0.0113205	0.180911	3	comp50533_c0_seq1/comp75464_c0_seq1/comp80416_c0_seq1
GO:0000724	biological_process	double-strand break repair via homologous recombination	2/311	11/19164	0.0131073	0.180911	2	comp76192_c0_seq1/comp97017_c0_seq1
GO:0006465	biological_process	signal peptide processing	2/311	11/19164	0.0131073	0.180911	2	comp42156_c0_seq1/comp43992_c0_seq1
GO:0051536	molecular_function	iron-sulfur cluster binding	3/311	31/19164	0.0135993	0.180911	3	comp75379_c0_seq1/comp76304_c0_seq1/comp87485_c0_seq1
GO:0016192	biological_process	vesicle-mediated transport	5/311	87/19164	0.0136537	0.180911	5	comp40494_c0_seq1/comp43144_c0_seq1/comp68518_c0_seq1/comp93899_c0_seq2/comp97394_c0_seq1
GO:0003860	molecular_function	3-hydroxyisobutyryl-CoA hydrolase activity	2/311	12/19164	0.0155617	0.193407	2	comp51634_c0_seq1/comp92281_c0_seq1
GO:0140359	molecular_function	ABC-type transporter activity	4/311	61/19164	0.017209	0.193407	4	comp50667_c0_seq1/comp72806_c0_seq1/comp95636_c3_seq1/comp95636_c5_seq1
GO:0019752	biological_process	carboxylic acid metabolic process	2/311	13/19164	0.018196	0.193407	2	comp48688_c0_seq1/comp99415_c0_seq1
GO:0003746	molecular_function	translation elongation factor activity	4/311	63/19164	0.0191583	0.193407	4	comp42946_c0_seq1/comp67909_c0_seq1/comp81678_c0_seq1/comp90171_c0_seq1
GO:0016567	biological_process	protein ubiquitination	4/311	63/19164	0.0191583	0.193407	4	comp104075_c0_seq1/comp83235_c0_seq1/comp92059_c0_seq1/comp98939_c0_seq1
